# Supplementary material for: Engineered conductive pili enable high-efficiency photosynthetic electron extraction in biophotovoltaics
Source: Nat Commun. 2026 Apr 25;17:5724. doi: 10.1038/s41467-026-72407-7 (PMC13323719; doi:10.1038/s41467-026-72407-7)
Supplement: Supplementary file 3 — Supplementary Data 1 [file 41467_2026_72407_MOESM3_ESM.xlsx]

## Sheet: Sheet1
Supplementary Data 1. The performance of previously reported BPV systems.
Year	Microorganisms	Nanomaterials	Exogenous mediators	Anode materials	Current density (mA m-2)	References
2026	Synechocystis sp. PCC 6803 (pilA mutant)	AuNPs	Mediator-less	ITO coated glass	8.2	This study
2025	Synechococcus elongatus PCC 7942		Mediator-less	PEDOT-S conductive gels	0.91	Chen, et al (2025), Nature Communications, 16: 5955
2025	Synechococcus elongatus PCC 7942		Ferricyanide	PEDOT-S conductive gels	8.3	Chen, et al (2025), Nature Communications, 16: 5955
2025	Synechococcus elongatus PCC 7942		Mediator-less	ITO coated glass	3.96	Yuan, et al (2025), Life, 15: 299
2024	Chlamydomonas reinhardtii CC-1883		Ferricyanide	Graphite	0.34	Petrova, et al (2024), Bioresource Technology, 394: 130206
2024	Chlamydomonas reinhardtii CC-503		Ferricyanide	Graphite	0.65	Petrova, et al (2024), Bioresource Technology, 394: 130206
2024	Chlamydomonas reinhardtii CC-124		Ferricyanide	Graphite	0.49	Petrova, et al (2024), Bioresource Technology, 394: 130206
2024	Synechocystis sp. PCC 6803		Mediator-less	PEDOT coated PET	4.8	Wey, et al (2024), Electrochimica Acta, 475: 473597
2024	Leptolyngbia sp.		Mediator-less	P(SNS-Aniline)/AuNPs coated gold	10	Buyukharman, et al (2024), ACS Omega, 9: 16249-16261
2024	Synechocystis sp. PCC 6803		C60-DMePyI	ITO coated glass	23	Zhu, et al (2024), Advanced Science, 11: 2310245
2024	Synechocystis sp. PCC 6803		Mediator-less	ITO coated glass	2.3	Zhu, et al (2024), Advanced Science, 11: 2310245
2024	Synechocystis sp. PCC 6803		Mediator-less	IO-ITO coated glass	1	Wey, et al (2024), Electrochimica Acta, 497: 144555
2024	Synechocystis sp. PCC 6803 (EPS mutant)		Mediator-less	IO-ITO coated glass	4	Wey, et al (2024), Electrochimica Acta, 497: 144555
2024	Phaeodactylum tricornutum (diatom)		Ferricyanide	ITO coated glass	2	Vicente-Garcia, et al (2024), ACS Sustainable Chemistry & Engineering, 12: 11120-11129
2024	Synechocystis sp. PCC 6803	PDA	Ferricyanide	Graphite rod	22.5	Reggente, et al (2024), Nano Research, 17: 866-874
2024	Rhodobacter sphaeroides	PDA	Mediator-less	Glassy carbon	4.2	Labarile, et al (2024), Nano Research, 17: 875-881
2024	Synechocystis sp. PCC 6803		Mediator-less	graphene–CNC	2	Lund, et al (2024), Sustainable Energy Fuels, 8: 210-224
2024	Spirulina platensis		Mediator-less	ITO coated glass	1	Chin, et al (2024), Algal Research, 77: 103341
2023	Synechocystis sp. PCC 6803		Mediator-less	PPy coated graphite	3.3	Roullier, et al (2023), Advanced Materials Technology, 8: 2201839
2023	Synechococcus elongatus PCC 7942		Mediator-less	PPy coated graphite	1.92	Roullier, et al (2023), Advanced Materials Technology, 8: 2201839
2023	Parachlorella sp. UMACC 245		Mediator-less	ITO coated glass	0.529	Thong, et al (2023), Journal of Applied Phycology, 35: 131-143
2022	Synechocystis sp. PCC 6803	SWCNTs	Mediator-less	ITO-coated PET	0.168	Antonucci, et al (2022), Nature Nanotechnology, 17: 1111-1119
2022	Synechocystis sp. PCC 6803 (OM mutant)		Mediator-less	ITO coated glass	0.7	Kusama, et al (2022), Nature Communications, 13: 3067
2022	Synechocystis sp. PCC 6803		Mediator-less	Micropillar ITO coated FTO glass	19.3	Chen, et al (2022), Nature Materials, 21: 811-818
2022	Synechocystis sp. PCC 6803		DCBQ	Micropillar ITO coated FTO glass	2450	Chen, et al (2022), Nature Materials, 21: 811-818
2022	Rhodobacter capsulatus		Mediator-less	Glassy carbon	1.8	Buscemi, et al (2022), ACS Applied Materials & Interfaces, 14: 26631–26641
2022	Chlorella sp. UKM2		Mediator-less	FTO coated glass	0.092	Saifuddin, et al (2022), Journal of Applied Phycology, 34: 2423-2436
2021	Synechocystis sp. PCC 6803		Mediator-less	ITO coated glass	0.85	Tanaka, et al (2021), Frontiers in Microbiology, 12: 650832
2021	Synechocystis sp. PCC 6803		PYO	IO-ITO coated glass	10	Clifford, et al (2021), Chemical Science, 12: 3328-3338
2021	Synechocystis sp. PCC 6803		NADPH	Graphite	0.875	Shlosberg, et al (2021), iScience, 24: 101892
2021	Synechocystis sp. PCC 6803		Mediator-less	IO-ITO coated glass	2.1	Wey, et al (2021), Electrochimica Acta, 395: 139214
2021	Synechococcus elongatus PCC 7942		Mediator-less	IO-ITO coated glass	1.2	Wey, et al (2021), Electrochimica Acta, 395: 139214
2021	Dunalliela salina		Mediator-less	Graphite	0.12	Shlosberg, et al (2021), Catalysts, 11: 1220
2021	Microcystis aeruginosa		Mediator-less	Os-polymer coated graphite	5	Lemos, et al (2021), Bioelectrochemistry, 137: 107637
2020	Synechocystis sp. PCC 6803 (pilD mutant)		Mediator-less	Carbon cloth	2.4	Thirumurthy, et al (2020), Frontiers in Microbiology, 11: 1344
2020	Gloeocapsopsis sp. UTEX B3054		Os-polymer	Os-polymer coated graphite	22.6	Gacitua, et al (2020), Frontiers in Bioengineering and Biotechnology, 8: 900
2019	Leptolyngbia sp. CYN82		Mediator-less	P(DtP-Nptyl-NH2)/AuNP	6.3	Cevik, et al (2019), Biotechnology and Bioengineering, 116: 757-768
2018	Synechocystis sp. PCC 6803		Mediator-less	Microporous ITO	10	Wenzel, et al (2018), Nature Communications, 9: 1299
2018	Synechocystis sp. PCC 6803		Mediator-less	IO-ITO coated glass	2.1	Zhang, et al (2018), Journal of the American Chemical Society, 140: 6-9
2018	Synechococcus elongatus UMACC 105		Mediator-less	rGO coated glass	4.17	Ng, et al (2018), Journal of Applied Phycology, 30: 2981-2988
2018	Synechococcus elongatus UMACC 105		Mediator-less	ITO coated glass	2.93	Ng, et al (2018), Journal of Applied Phycology, 30: 2981-2988
2017	Synechocystis sp. PCC 6803		Mediator-less	Carbon nanotubes	4	Sawa, et al (2017), Nature Communications, 8: 1327
2017	Chlorella sp. UMACC 313		Mediator-less	ITO coated glass	5.35	Ng, et al (2017), Scientific Reports, 7: 16237
2015	Synechocystis sp. PCC 6803		Mediator-less	Graphite	3.2	Lee, et al (2015), Lab on a Chip, 15: 391-398
2015	Paulschulzia pseudovolvox		Os-(bpy)PVI	Os-polymer coated graphite	3.6	Hasan, et al (2015), Advanced Energy Materials, 5: 1501100
2015	Paulschulzia pseudovolvox		Mediator-less	Graphite	0.2	Hasan, et al (2015), Advanced Energy Materials, 5: 1501100
2014	Synechococcus bacillaris CCAP WH5701		Mediator-less	Gold	0.25	Samsonoff, et al (2014), Applied Physics Letters, 104: 043704
2014	Synechococcus elongatus UMACC 105		Mediator-less	ITO coated glass	2.3	Ng, et al (2014), PLoS One, 9: e97643
2014	Chlorella sp. UMACC 313		Mediator-less	rGO coated glass	0.74	Ng, et al (2014), Scientific Reports, 4: 7562
2013	Arthrospira maxima		Mediator-less	ITO coated glass	0.17	Inglesby, et al (2013), Physical Chemistry Chemical Physics, 15: 6903-6911
2009	Synechaocystis sp. PCC 6803		Mediator-less	Carbon cloth	5	Zou, et al (2009), Biotechnology and Bioengineering, 104: 939-946
Abbreviations: ITO: indium tin oxide; PEDOT: poly(3,4-ethylenedioxythiophene); PET: polyethylene terephthalate; P(SNS-Aniline): poly 4-(2,5-di(thiophen-2-yl)-1H-pyrrol-1-yl)-benzamine; C60-DMePyI: C60-N,N-dimethyl pyrrolidinium iodide; IO-ITO: inverse opal-indium tin oxide​; PDA: polydopamine; PPy: polypyrrole; SWCNTs: single-walled carbon nanotubes; FTO: fluorine tin oxide; DCBQ: 2,6-dichloro-1,…
