# Supplementary material for: Engineered conductive pili enable high-efficiency photosynthetic electron extraction in biophotovoltaics
Source: Nat Commun. 2026 Apr 25;17:5724. doi: 10.1038/s41467-026-72407-7 (PMC13323719; doi:10.1038/s41467-026-72407-7)
Supplement: Supplementary file 6 — Source data [file 41467_2026_72407_MOESM6_ESM.xlsx]

## Sheet: Fig. 2c
Fig. 2c
		Fluorescence intensity (a.u.)
		eCPX(N)			eCPX(C)			eCPX(N)_Spacer			Lpp-OmpA
	Time/h	Repeat1	Repeat2	Repeat3	Repeat1	Repeat2	Repeat3	Repeat1	Repeat2	Repeat3	Repeat1	Repeat2	Repeat3
	0	90	90	94	174	196	158	207	166	146	244	232	238
	6	179	182	164	4229	4331	4221	834	837	810	997	981	992
	12	124	132	129	5771	5876	5871	761	776	800	764	768	751

## Sheet: Fig. 2d, e
Fig. 2d						Fig. 2e
		Binding amounts of AuNPs (µg/108 cells)						Binding amounts of AuNPs (µg/108 cells)
		Repeat1	Repeat2	Repeat3				Repeat1	Repeat2	Repeat3
	GBP_1	2.21845	2.13731	2.04783			M6G9	1.7416	1.76445	2.59347
	GBP_2	0.329586	0.343338	0.330836			M3A3G9	2.84646	1.84015	1.99919
	GBP_3	0.489167	0.344702	0.36357			A3M3G9	0.48103	0.33373	0.444607
	GBP_4	0.322539	0.359706	0.33686			A6G9	0.210073	0.478094	0.488608
	GBP_5	0.346635	0.34743	0.35633			NC	0.370389	0.256485	0.506939
	GBP_6	0.350385	0.352204	0.387211
	GBP_7	0.341974	0.377346	0.396759
	NC	0.331518	0.360501	0.38221

## Sheet: Fig. 2f
Fig. 2f	Isothermal titration calorimetry (ITC)
	M6G9 to AuNPs
	Time (s)	Corrected Heat Rate (µJ/s)	Mole Ratio	Enthalpy (kJ/mol)	Mole Ratio	Fit (kJ/mol)		Models
	0	5.36163e-05	1.36986	-135.23	1.36145	-127.68		Model	Variables	Value
	1	-0.000120717	2.75849	-123.743	1.49861	-127.664		Independent	Kd (M)	2.647e-08
	2	4.00188e-05	4.16614	-123.479	1.63596	-127.648			n	19.59
	3	6.6809e-05	5.59308	-113.829	1.77349	-127.631			ΔH (kJ/mol)	-129.4
	4	2.04213e-05	7.03956	-120.318	1.91121	-127.614			TΔS (kJ/mol)	86.17
	5	-1.62302e-05	8.50585	-127.922	2.04911	-127.597		Blank (constant)	blank (µJ)	0.04005
	6	6.91324e-07	9.99223	-127.795	2.1872	-127.579
	7	6.46793e-06	11.499	-127.554	2.32548	-127.56
	8	4.36165e-05	13.0264	-124.555	2.46394	-127.541
	9	2.04896e-05	14.5747	-122.515	2.6026	-127.522
	10	1.9675e-05	16.1442	-116.42	2.74143	-127.502
	11	-2.04054e-05	17.7352	-98.1132	2.88046	-127.482
	12	-7.63933e-05	19.348	-73.3445	3.01968	-127.461
	13	-0.000136365	20.9829	-54.7684	3.15908	-127.44
	14	-8.73599e-05	22.6402	-27.8325	3.29868	-127.418
	15	2.97119e-05	24.3202	-15.2143	3.43846	-127.396
	16	4.05728e-05	26.0232	-8.02915	3.57843	-127.373
	17	-1.1037e-05	27.7496	-5.41062	3.71859	-127.349
	18	8.76958e-07	29.4996	-2.5889	3.85894	-127.325
	19	-1.00975e-05	31.2735	-2.35589	3.99948	-127.3
	20	-7.39706e-05			4.14021	-127.275
	21	-1.15284e-05			4.28113	-127.248
	22	1.57552e-05			4.42224	-127.222
	23	-5.99646e-05			4.56354	-127.194
	24	-4.57606e-06			4.70503	-127.166
	25	5.09203e-05			4.84672	-127.136
	26	4.84159e-05			4.9886	-127.106
	27	1.08022e-05			5.13066	-127.076
	28	-4.24902e-05			5.27293	-127.044
	29	-3.96186e-05			5.41538	-127.011
	30	1.05372e-05			5.55802	-126.978
	31	-5.24088e-05			5.70086	-126.943
	32	-1.54767e-05			5.8439	-126.907
	33	3.22155e-05			5.98712	-126.871
	34	8.70751e-06			6.13054	-126.833
	35	-0.000104297			6.27415	-126.794
	36	3.18863e-05			6.41796	-126.754
	37	-2.56292e-05			6.56197	-126.712
	38	-4.57732e-05			6.70616	-126.67
	39	-5.24609e-05			6.85056	-126.625
	40	-3.76273e-05			6.99514	-126.58
	41	-6.3103e-06			7.13993	-126.533
	42	4.09488e-05			7.28491	-126.484
	43	3.40295e-05			7.43008	-126.434
	44	0.00011279			7.57546	-126.382
	45	0.000126086			7.72102	-126.329
	46	8.72128e-05			7.86679	-126.273
	47	2.27825e-05			8.01275	-126.216
	48	1.22335e-05			8.15891	-126.156
	49	4.16328e-05			8.30527	-126.094
	50	-2.96039e-05			8.45183	-126.031
	51	-5.01876e-05			8.59858	-125.965
	52	-4.64149e-05			8.74554	-125.896
	53	-3.16332e-05			8.89269	-125.825
	54	-3.93488e-05			9.04004	-125.751
	55	-6.81212e-05			9.18759	-125.674
	56	-6.4264e-05			9.33534	-125.595
	57	-1.97026e-05			9.48329	-125.512
	58	-2.47956e-05			9.63144	-125.426
	59	-8.55468e-05			9.77979	-125.336
	60	-0.000131719			9.92835	-125.243
	61	-4.63882e-05			10.0771	-125.146
	62	1.08444e-05			10.2261	-125.045
	63	-5.17676e-06			10.3752	-124.94
	64	-6.49591e-05			10.5246	-124.83
	65	-0.000112512			10.6741	-124.715
	66	-8.14839e-05			10.8239	-124.595
	67	1.87884e-05			10.9739	-124.47
	68	-3.02915e-05			11.124	-124.34
	69	-8.63998e-05			11.2744	-124.203
	70	-5.6821e-05			11.425	-124.06
	71	-8.33856e-05			11.5757	-123.911
	72	-0.000115999			11.7267	-123.754
	73	-6.04963e-05			11.8779	-123.589
	74	-0.000123366			12.0293	-123.417
	75	-0.000132919			12.1809	-123.236
	76	-3.09017e-05			12.3327	-123.046
	77	9.43001e-05			12.4847	-122.846
	78	0.000147242			12.6369	-122.635
	79	0.000102413			12.7893	-122.414
	80	0.000187094			12.942	-122.181
	81	0.000165547			13.0948	-121.935
	82	8.21666e-05			13.2478	-121.676
	83	-6.57956e-06			13.4011	-121.402
	84	-4.07437e-05			13.5545	-121.113
	85	-5.16312e-05			13.7082	-120.807
	86	-2.51888e-05			13.8621	-120.483
	87	-1.38228e-05			14.0161	-120.14
	88	-4.70306e-05			14.1704	-119.777
	89	-1.40366e-05			14.3249	-119.392
	90	-1.48721e-05			14.4796	-118.983
	91	-6.42486e-05			14.6345	-118.548
	92	-8.26097e-05			14.7896	-118.086
	93	-6.42845e-06			14.945	-117.595
	94	-4.1302e-05			15.1005	-117.071
	95	-2.63469e-05			15.2563	-116.513
	96	-1.33932e-05			15.4122	-115.919
	97	1.49008e-05			15.5684	-115.284
	98	3.78507e-05			15.7248	-114.607
	99	5.70985e-05			15.8814	-113.883
	100	4.036e-05			16.0382	-113.11
	101	-2.61589e-05			16.1952	-112.283
	102	-4.24083e-05			16.3524	-111.398
	103	-4.92409e-06			16.5099	-110.452
	104	6.8479e-06			16.6675	-109.439
	105	-1.48117e-05			16.8254	-108.356
	106	-9.69341e-05			16.9835	-107.196
	107	4.46615e-05			17.1418	-105.957
	108	9.83659e-05			17.3003	-104.631
	109	6.3723e-05			17.459	-103.216
	110	-1.30143e-05			17.618	-101.706
	111	-1.32215e-05			17.7772	-100.096
	112	5.92043e-05			17.9365	-98.3831
	113	6.44836e-05			18.0961	-96.5638
	114	9.57743e-05			18.2559	-94.6355
	115	9.71212e-05			18.4159	-92.5969
	116	5.16759e-05			18.5762	-90.4478
	117	3.3955e-05			18.7366	-88.1894
	118	-6.80169e-05			18.8973	-85.8245
	119	-5.2784e-05			19.0582	-83.3579
	120	-5.26583e-05			19.2193	-80.796
	121	-5.1295e-05			19.3806	-78.1472
	122	-7.72325e-05			19.5422	-75.422
	123	-7.28288e-05			19.7039	-72.6322
	124	-7.15974e-05			19.8659	-69.7917
	125	-7.50281e-05			20.0281	-66.9152
	126	-3.11176e-05			20.1905	-64.0187
	127	-1.3706e-05			20.3532	-61.1185
	128	-6.83632e-05			20.516	-58.2313
	129	-0.000110817			20.6791	-55.373
	130	-0.000105905			20.8424	-52.5593
	131	-8.1254e-05			21.0059	-49.8045
	132	-4.37274e-05			21.1697	-47.1214
	133	-3.83234e-05			21.3336	-44.5214
	134	-6.4732e-05			21.4978	-42.0137
	135	-8.34701e-05			21.6622	-39.606
	136	-6.43127e-05			21.8269	-37.3037
	137	2.4721e-05			21.9917	-35.1106
	138	6.80726e-05			22.1568	-33.0287
	139	1.07715e-05			22.3221	-31.0584
	140	-1.94555e-05			22.4876	-29.1989
	141	4.01932e-05			22.6534	-27.448
	142	2.41805e-05			22.8193	-25.8029
	143	-2.93186e-05			22.9855	-24.2598
	144	-8.31553e-05			23.152	-22.8145
	145	-5.83597e-05			23.3186	-21.4623
	146	-2.75439e-05			23.4855	-20.1984
	147	-1.83879e-05			23.6526	-19.0177
	148	-2.53849e-05			23.8199	-17.9155
	149	-1.30838e-05			23.9875	-16.8866
	150	4.80065e-07			24.1552	-15.9264
	151	1.88158e-05			24.3232	-15.0302
	152	-7.32261e-05			24.4915	-14.1935
	153	-6.91043e-05			24.6599	-13.4124
	154	-5.81938e-06			24.8286	-12.6827
	155	3.71219e-05			24.9975	-12.0008
	156	2.36425e-06			25.1667	-11.3632
	157	3.57303e-05			25.336	-10.7667
	158	1.31205e-05			25.5056	-10.2083
	159	-2.8859e-05			25.6755	-9.68523
	160	-8.4546e-05			25.8455	-9.19486
	161	-2.81997e-05			26.0158	-8.73483
	162	1.07818e-05			26.1864	-8.30295
	163	1.90177e-05			26.3571	-7.89717
	164	-1.04395e-05			26.5281	-7.51563
	165	-4.24437e-05			26.6993	-7.1566
	166	-8.61989e-06			26.8708	-6.81848
	167	-7.48625e-06			27.0424	-6.49981
	168	-8.79173e-06			27.2143	-6.19922
	169	-1.99176e-05			27.3865	-5.91548
	170	-5.47023e-05			27.5589	-5.64743
	171	-9.12129e-05			27.7315	-5.39401
	172	-0.000107768			27.9043	-5.15424
	173	-7.24126e-05			28.0774	-4.92721
	174	8.74124e-06			28.2507	-4.71209
	175	-3.68191e-05			28.4243	-4.50811
	176	-8.48156e-05			28.598	-4.31454
	177	-9.88784e-05			28.7721	-4.13073
	178	-6.22189e-05			28.9463	-3.95607
	179	1.0766e-05			29.1208	-3.78998
	180	-3.39388e-05			29.2955	-3.63194
	181	-4.99716e-05			29.4705	-3.48146
	182	-2.82184e-05			29.6457	-3.33809
	183	-5.24179e-05			29.8211	-3.2014
	184	-6.59674e-07			29.9968	-3.071
	185	-1.96994e-05			30.1727	-2.94654
	186	-8.09279e-05			30.3488	-2.82766
	187	-4.10487e-05			30.5252	-2.71405
	188	-3.77146e-05			30.7018	-2.60541
	189	-1.34641e-06			30.8787	-2.50147
	190	8.08728e-05			31.0558	-2.40198
	191	6.38634e-05
	192	2.22711e-05
	193	3.24179e-05
	194	4.21893e-06
	195	5.90936e-05
	196	3.42968e-05
	197	4.93987e-06
	198	2.20037e-06
	199	-6.51777e-05
	200	-2.7228e-05
	201	4.30866e-05
	202	4.41274e-05
	203	-3.67844e-05
	204	-7.97369e-05
	205	-2.51898e-05
	206	1.42245e-05
	207	1.43496e-05
	208	-2.33277e-06
	209	1.21293e-05
	210	-9.03244e-06
	211	6.61348e-05
	212	-7.84579e-05
	213	-0.000158158
	214	-0.000230657
	215	-0.000664395
	216	0.00361283
	217	0.00785561
	218	0.0119984
	219	0.016208
	220	0.0207459
	221	0.0258965
	222	0.0319047
	223	0.0388967
	224	0.0467932
	225	0.055219
	226	0.063695
	227	0.0719321
	228	0.0799696
	229	0.0881068
	230	0.0966896
	231	0.105952
	232	0.115943
	233	0.126451
	234	0.137131
	235	0.147649
	236	0.157751
	237	0.167236
	238	0.175941
	239	0.183758
	240	0.190622
	241	0.196454
	242	0.201191
	243	0.204825
	244	0.207395
	245	0.209009
	246	0.209803
	247	0.209874
	248	0.209314
	249	0.208183
	250	0.206479
	251	0.204166
	252	0.201254
	253	0.197802
	254	0.193894
	255	0.189597
	256	0.184969
	257	0.180053
	258	0.174864
	259	0.169413
	260	0.163651
	261	0.157522
	262	0.151028
	263	0.144228
	264	0.137238
	265	0.130161
	266	0.123045
	267	0.115909
	268	0.108775
	269	0.101674
	270	0.0946626
	271	0.0878183
	272	0.0811946
	273	0.0747716
	274	0.0685009
	275	0.0623908
	276	0.0564775
	277	0.0508123
	278	0.0454299
	279	0.0403528
	280	0.0356062
	281	0.0312056
	282	0.0271066
	283	0.0232227
	284	0.0195045
	285	0.0159995
	286	0.0127801
	287	0.00989381
	288	0.00734931
	289	0.00508656
	290	0.00301993
	291	0.00111982
	292	-0.000260025
	293	-0.000236306
	294	-6.20346e-05
	295	-6.90915e-05
	296	3.5737e-05
	297	3.32811e-05
	298	-0.000150453
	299	-0.000118682
	300	3.16591e-05
	301	8.96193e-05
	302	1.67157e-05
	303	-3.4585e-05
	304	-5.27239e-05
	305	-4.47113e-05
	306	-5.74556e-05
	307	-1.29343e-05
	308	1.99897e-05
	309	-1.72733e-06
	310	7.64899e-06
	311	1.02931e-05
	312	2.02826e-05
	313	9.95359e-06
	314	-4.50308e-05
	315	-3.17157e-05
	316	-3.48767e-05
	317	-4.53154e-05
	318	-8.75004e-05
	319	-4.56292e-05
	320	-1.81617e-06
	321	-4.73988e-05
	322	4.55618e-05
	323	1.95132e-05
	324	-5.72195e-05
	325	-7.55815e-05
	326	-5.2344e-05
	327	-2.35282e-05
	328	-2.95303e-07
	329	2.47886e-05
	330	4.67001e-05
	331	1.84983e-05
	332	-3.20538e-05
	333	-6.88963e-05
	334	-9.28558e-05
	335	-1.90665e-05
	336	-4.45867e-05
	337	-1.4417e-05
	338	-7.69829e-06
	339	2.39199e-05
	340	8.75217e-06
	341	8.78333e-05
	342	9.78526e-05
	343	1.94044e-05
	344	-7.47353e-06
	345	-5.73865e-05
	346	-0.000112494
	347	-1.47269e-05
	348	3.3378e-05
	349	5.25149e-05
	350	2.81306e-06
	351	1.59919e-05
	352	-2.19092e-05
	353	-2.61968e-05
	354	-3.16492e-05
	355	-3.858e-05
	356	-5.07167e-05
	357	-4.00103e-05
	358	-3.62465e-06
	359	-2.96503e-05
	360	6.93251e-05
	361	3.31056e-07
	362	-6.64657e-05
	363	-3.68201e-06
	364	-2.21665e-06
	365	-1.77886e-05
	366	-2.16252e-05
	367	-8.89727e-05
	368	-4.33108e-05
	369	-5.93165e-05
	370	-2.81693e-05
	371	-4.65797e-05
	372	-4.65929e-05
	373	-5.48001e-05
	374	5.37638e-06
	375	-2.06955e-05
	376	-5.52768e-05
	377	-5.02624e-05
	378	-0.000109928
	379	-3.51344e-05
	380	5.06937e-05
	381	0.000106404
	382	6.62642e-05
	383	-1.98129e-05
	384	-7.03249e-05
	385	-9.66535e-05
	386	-8.73511e-05
	387	-8.0029e-05
	388	-0.000101158
	389	-7.86423e-05
	390	-3.01078e-05
	391	-1.27119e-05
	392	6.75538e-06
	393	3.55403e-05
	394	-2.13636e-05
	395	4.39387e-06
	396	3.50145e-05
	397	-2.10616e-06
	398	3.06098e-05
	399	-1.06336e-05
	400	-0.000127323
	401	-0.000132489
	402	-4.68652e-05
	403	-4.6254e-05
	404	-1.21038e-05
	405	-3.30525e-05
	406	-5.64935e-05
	407	3.77362e-06
	408	4.62947e-05
	409	-4.29403e-05
	410	4.40531e-05
	411	-6.63111e-05
	412	5.8629e-05
	413	-5.31512e-05
	414	0.000349032
	415	0.0017042
	416	0.00315118
	417	0.00458107
	418	0.00600071
	419	0.00759609
	420	0.00967895
	421	0.0125659
	422	0.0164462
	423	0.0213578
	424	0.0272396
	425	0.0339767
	426	0.0413971
	427	0.0493643
	428	0.0578011
	429	0.0666848
	430	0.0760521
	431	0.0859818
	432	0.0964607
	433	0.107417
	434	0.118718
	435	0.130115
	436	0.141265
	437	0.151833
	438	0.161564
	439	0.170264
	440	0.177773
	441	0.184011
	442	0.188979
	443	0.192733
	444	0.195346
	445	0.196921
	446	0.197559
	447	0.197362
	448	0.19638
	449	0.194621
	450	0.192082
	451	0.188804
	452	0.184917
	453	0.180583
	454	0.175927
	455	0.171068
	456	0.166094
	457	0.161022
	458	0.155831
	459	0.150486
	460	0.144952
	461	0.139192
	462	0.133191
	463	0.127018
	464	0.120755
	465	0.11447
	466	0.108217
	467	0.102031
	468	0.0959102
	469	0.0898908
	470	0.0840367
	471	0.0784203
	472	0.0731138
	473	0.0681381
	474	0.0634937
	475	0.0591482
	476	0.0550622
	477	0.0512477
	478	0.0477244
	479	0.0444571
	480	0.0414025
	481	0.0385453
	482	0.0358787
	483	0.0334234
	484	0.0311783
	485	0.0290958
	486	0.027128
	487	0.0252218
	488	0.0233759
	489	0.0216208
	490	0.0200052
	491	0.0185546
	492	0.0172353
	493	0.0159594
	494	0.0146896
	495	0.0134463
	496	0.0122532
	497	0.0111108
	498	0.0100291
	499	0.00902215
	500	0.00811013
	501	0.00730309
	502	0.00659199
	503	0.00594659
	504	0.00532547
	505	0.00466715
	506	0.00396022
	507	0.00322396
	508	0.00251926
	509	0.00191879
	510	0.00147948
	511	0.00120337
	512	0.00103285
	513	0.000871451
	514	0.000675395
	515	0.000498727
	516	0.000383562
	517	0.000314906
	518	0.000256452
	519	0.000198911
	520	0.000165613
	521	0.000137621
	522	7.45011e-05
	523	7.87934e-05
	524	3.4233e-05
	525	0.000107267
	526	9.77892e-05
	527	6.59817e-05
	528	2.62162e-05
	529	1.88743e-05
	530	3.09974e-05
	531	1.98521e-05
	532	-1.04871e-05
	533	-5.46095e-05
	534	-7.52396e-05
	535	-4.89632e-05
	536	-0.000102186
	537	-8.33969e-05
	538	-2.39037e-05
	539	-3.07288e-05
	540	-4.86044e-06
	541	4.01427e-05
	542	-2.20162e-05
	543	-3.38196e-05
	544	-4.52805e-05
	545	-4.24963e-05
	546	-2.62558e-05
	547	7.38566e-05
	548	0.000104384
	549	6.38126e-05
	550	4.17145e-06
	551	-3.07601e-05
	552	-9.70206e-06
	553	8.0938e-05
	554	6.63987e-05
	555	8.25718e-05
	556	3.24542e-05
	557	9.24478e-06
	558	-3.1585e-05
	559	-6.0033e-05
	560	-7.02062e-05
	561	2.99958e-05
	562	-7.52468e-05
	563	-1.81824e-05
	564	3.07796e-05
	565	0.000119055
	566	0.000146631
	567	3.90986e-05
	568	4.67873e-05
	569	-1.36037e-05
	570	-8.83228e-05
	571	-0.00011455
	572	-3.13921e-05
	573	7.42619e-05
	574	0.000105425
	575	9.47351e-06
	576	8.48952e-05
	577	9.60215e-05
	578	9.62236e-05
	579	0.000149525
	580	0.000147364
	581	0.000136302
	582	6.60742e-05
	583	-3.28888e-05
	584	5.37683e-05
	585	0.00016045
	586	6.63525e-05
	587	-1.51334e-05
	588	-8.85967e-05
	589	-2.3654e-05
	590	2.10064e-05
	591	-4.18284e-05
	592	-2.74709e-05
	593	6.27847e-06
	594	1.35744e-05
	595	-2.92604e-05
	596	-4.13726e-05
	597	-3.92377e-05
	598	-6.77842e-05
	599	-3.8484e-05
	600	-2.6749e-05
	601	5.27726e-05
	602	6.92532e-05
	603	1.58546e-05
	604	6.26824e-06
	605	-3.76672e-05
	606	-2.49553e-05
	607	-4.1311e-05
	608	-6.07503e-05
	609	-5.60724e-05
	610	-0.00011024
	611	-3.93118e-06
	612	0.000390941
	613	0.00112497
	614	0.00219559
	615	0.00351814
	616	0.0049928
	617	0.00658417
	618	0.00831925
	619	0.0102961
	620	0.0126286
	621	0.015437
	622	0.0188816
	623	0.0230904
	624	0.0280681
	625	0.033741
	626	0.0400425
	627	0.0469476
	628	0.0544401
	629	0.062544
	630	0.0713326
	631	0.0808729
	632	0.0911611
	633	0.102068
	634	0.113322
	635	0.124584
	636	0.135578
	637	0.146087
	638	0.155932
	639	0.165007
	640	0.173207
	641	0.180407
	642	0.186507
	643	0.191487
	644	0.195378
	645	0.198186
	646	0.199907
	647	0.200563
	648	0.200213
	649	0.198915
	650	0.196765
	651	0.193904
	652	0.19048
	653	0.186629
	654	0.182451
	655	0.178024
	656	0.173365
	657	0.168429
	658	0.163176
	659	0.15761
	660	0.151803
	661	0.145831
	662	0.139734
	663	0.133537
	664	0.127294
	665	0.121026
	666	0.114673
	667	0.10819
	668	0.1016
	669	0.0949618
	670	0.0883678
	671	0.0819345
	672	0.0757744
	673	0.0699458
	674	0.0644698
	675	0.0593248
	676	0.054475
	677	0.049877
	678	0.0455048
	679	0.0413795
	680	0.037572
	681	0.0341517
	682	0.0311118
	683	0.028398
	684	0.0259436
	685	0.0237003
	686	0.0216261
	687	0.019677
	688	0.0178428
	689	0.0161108
	690	0.0144779
	691	0.012966
	692	0.011619
	693	0.0104634
	694	0.00948113
	695	0.00863365
	696	0.00784049
	697	0.00702057
	698	0.0061315
	699	0.00520153
	700	0.00431744
	701	0.00357502
	702	0.00302347
	703	0.00263281
	704	0.00235362
	705	0.00214877
	706	0.00200197
	707	0.00188469
	708	0.00171973
	709	0.0014455
	710	0.00104962
	711	0.000619774
	712	0.000284931
	713	0.000125565
	714	0.000137658
	715	0.000228896
	716	0.000268564
	717	0.000157111
	718	0.000121438
	719	6.79944e-05
	720	-8.07188e-05
	721	1.68444e-05
	722	3.88252e-05
	723	-7.35516e-06
	724	-0.000157509
	725	-0.000103698
	726	6.84606e-05
	727	0.000173911
	728	0.000213693
	729	0.000182632
	730	9.7795e-05
	731	1.62734e-06
	732	-2.94876e-05
	733	9.89469e-05
	734	-4.02172e-05
	735	-5.74824e-06
	736	-1.62314e-05
	737	-5.47776e-05
	738	-5.54321e-06
	739	0.000183577
	740	0.00019933
	741	0.000122302
	742	6.94832e-05
	743	4.3747e-05
	744	-1.26357e-05
	745	-4.50322e-05
	746	-1.76837e-05
	747	8.91371e-05
	748	9.92975e-05
	749	9.77496e-05
	750	0.000129725
	751	0.000100548
	752	-5.95371e-05
	753	-0.000105352
	754	-2.73576e-05
	755	0.000145186
	756	0.000125886
	757	7.43948e-05
	758	5.8231e-06
	759	-1.88763e-05
	760	7.56242e-05
	761	8.93724e-05
	762	8.4935e-05
	763	5.50017e-06
	764	1.87772e-05
	765	-0.00016457
	766	7.36564e-05
	767	0.000199896
	768	0.000236932
	769	0.000176025
	770	0.000101485
	771	4.94679e-05
	772	3.75762e-05
	773	-5.86053e-05
	774	-0.000161412
	775	-3.26088e-05
	776	-0.000131029
	777	0.000108585
	778	0.000107455
	779	2.28601e-05
	780	-1.57174e-05
	781	2.96931e-05
	782	-7.97332e-05
	783	-4.91993e-05
	784	-8.8353e-05
	785	-4.8109e-05
	786	2.17402e-05
	787	2.86503e-05
	788	-2.83605e-05
	789	-0.000116611
	790	-0.000136966
	791	-0.000113751
	792	-0.000104575
	793	5.33884e-05
	794	-7.61641e-06
	795	2.05111e-05
	796	-1.26824e-05
	797	-6.32216e-05
	798	-0.000101054
	799	-8.96582e-05
	800	6.05382e-12
	801	-0.00010514
	802	-9.90814e-05
	803	-0.000136016
	804	-0.000168237
	805	-8.71184e-05
	806	3.83141e-05
	807	7.54092e-05
	808	2.86349e-05
	809	-7.891e-05
	810	-0.000125401
	811	2.20686e-05
	812	0.000282149
	813	0.000805689
	814	0.00155584
	815	0.00245025
	816	0.00343313
	817	0.00446194
	818	0.00550446
	819	0.00659528
	820	0.00791445
	821	0.00971522
	822	0.0122135
	823	0.0155304
	824	0.0196799
	825	0.0245868
	826	0.0301367
	827	0.0362329
	828	0.0428424
	829	0.0500396
	830	0.0579326
	831	0.0665764
	832	0.0760124
	833	0.086269
	834	0.0972254
	835	0.108525
	836	0.119745
	837	0.130567
	838	0.140802
	839	0.150347
	840	0.159129
	841	0.167028
	842	0.173901
	843	0.179699
	844	0.184434
	845	0.188133
	846	0.190817
	847	0.192486
	848	0.193125
	849	0.192781
	850	0.191608
	851	0.189782
	852	0.187413
	853	0.184528
	854	0.181106
	855	0.177165
	856	0.172816
	857	0.1682
	858	0.16336
	859	0.158267
	860	0.152852
	861	0.147084
	862	0.140997
	863	0.134643
	864	0.128067
	865	0.121297
	866	0.114389
	867	0.107402
	868	0.100368
	869	0.093344
	870	0.0864118
	871	0.0796586
	872	0.0731552
	873	0.066965
	874	0.0611072
	875	0.0555853
	876	0.0503798
	877	0.0454621
	878	0.0408838
	879	0.0367258
	880	0.0330592
	881	0.0298584
	882	0.0270111
	883	0.0244499
	884	0.0221238
	885	0.0199781
	886	0.0179906
	887	0.0161821
	888	0.0145948
	889	0.0132277
	890	0.0120342
	891	0.0109636
	892	0.00998046
	893	0.00900853
	894	0.00797733
	895	0.00687163
	896	0.00575344
	897	0.00470912
	898	0.00380851
	899	0.00309655
	900	0.00255632
	901	0.00212571
	902	0.00173769
	903	0.00132076
	904	0.000853472
	905	0.000376638
	906	-2.74723e-05
	907	-9.32825e-05
	908	5.5286e-05
	909	4.4126e-05
	910	9.93557e-05
	911	0.000119069
	912	0.000102024
	913	8.32292e-05
	914	8.63054e-05
	915	5.78025e-06
	916	-8.66504e-06
	917	-2.09212e-05
	918	3.3456e-05
	919	-3.13329e-05
	920	2.32822e-05
	921	2.98237e-05
	922	1.25953e-05
	923	-7.73216e-05
	924	-1.42922e-05
	925	6.00439e-05
	926	8.55678e-05
	927	7.91055e-05
	928	3.20902e-05
	929	-6.66244e-05
	930	-9.07773e-05
	931	-0.000101297
	932	-0.000114952
	933	-8.62213e-05
	934	9.35345e-05
	935	7.0455e-05
	936	5.09431e-05
	937	1.89698e-05
	938	1.03121e-06
	939	1.95398e-05
	940	-2.72483e-06
	941	-1.37721e-05
	942	-2.85749e-05
	943	-8.56664e-06
	944	6.30902e-05
	945	6.10496e-06
	946	-7.63997e-05
	947	-0.00011761
	948	-9.73086e-05
	949	-5.27708e-05
	950	1.10156e-05
	951	5.03939e-05
	952	9.99529e-05
	953	0.00012234
	954	0.000112824
	955	0.000124853
	956	0.000142134
	957	0.000101753
	958	3.35376e-05
	959	-2.07832e-05
	960	-5.02819e-05
	961	-5.35832e-05
	962	-8.66247e-05
	963	-0.000114892
	964	-0.000118929
	965	-7.69911e-05
	966	2.39077e-05
	967	0.000168434
	968	7.73882e-05
	969	-2.42703e-05
	970	1.16102e-05
	971	0.000142822
	972	5.11811e-05
	973	2.05987e-05
	974	-2.84716e-05
	975	-2.00653e-05
	976	-4.20864e-05
	977	-4.8523e-05
	978	-3.03057e-05
	979	1.34853e-05
	980	4.84668e-05
	981	2.27603e-05
	982	2.7036e-05
	983	-2.93841e-06
	984	-0.000138421
	985	2.02471e-06
	986	7.02323e-05
	987	-3.58205e-05
	988	-0.000133473
	989	-0.000176115
	990	-0.000102849
	991	-1.57461e-05
	992	5.80528e-05
	993	-2.08623e-05
	994	1.551e-05
	995	-1.85934e-05
	996	1.19799e-05
	997	-5.1931e-05
	998	-0.000166524
	999	-8.12248e-05
	1000	-2.81285e-05
	1001	-2.69582e-06
	1002	-4.64923e-05
	1003	8.13084e-05
	1004	9.24235e-05
	1005	3.84692e-05
	1006	2.17491e-05
	1007	0.000131389
	1008	0.000398179
	1009	0.0007638
	1010	0.00119747
	1011	0.00177377
	1012	0.00260071
	1013	0.00374026
	1014	0.00515053
	1015	0.00670733
	1016	0.00829084
	1017	0.00983243
	1018	0.011364
	1019	0.0129847
	1020	0.0147983
	1021	0.0169077
	1022	0.0194315
	1023	0.0224983
	1024	0.0262545
	1025	0.0307547
	1026	0.0358764
	1027	0.0414727
	1028	0.047485
	1029	0.053975
	1030	0.0611451
	1031	0.069175
	1032	0.0781399
	1033	0.0879692
	1034	0.0984926
	1035	0.109471
	1036	0.120652
	1037	0.131774
	1038	0.142552
	1039	0.152699
	1040	0.161999
	1041	0.170338
	1042	0.177617
	1043	0.183781
	1044	0.188823
	1045	0.192773
	1046	0.195685
	1047	0.19762
	1048	0.198607
	1049	0.198612
	1050	0.197629
	1051	0.19571
	1052	0.19294
	1053	0.189443
	1054	0.185386
	1055	0.180935
	1056	0.176205
	1057	0.171279
	1058	0.166148
	1059	0.160778
	1060	0.155126
	1061	0.149166
	1062	0.142906
	1063	0.136375
	1064	0.129647
	1065	0.122762
	1066	0.115731
	1067	0.108619
	1068	0.101548
	1069	0.0946303
	1070	0.0879365
	1071	0.0814874
	1072	0.0752587
	1073	0.0692436
	1074	0.0634453
	1075	0.0578573
	1076	0.0524962
	1077	0.0473869
	1078	0.0426165
	1079	0.0382864
	1080	0.0344405
	1081	0.0310308
	1082	0.0279347
	1083	0.0250277
	1084	0.0222399
	1085	0.019573
	1086	0.0170977
	1087	0.0149182
	1088	0.0131088
	1089	0.011643
	1090	0.0104461
	1091	0.00944604
	1092	0.00858764
	1093	0.00780047
	1094	0.00703125
	1095	0.0063053
	1096	0.00569611
	1097	0.00523179
	1098	0.0049327
	1099	0.00482676
	1100	0.0049014
	1101	0.00509264
	1102	0.00531392
	1103	0.00548162
	1104	0.00555715
	1105	0.00554641
	1106	0.00548518
	1107	0.00539842
	1108	0.00527759
	1109	0.00513102
	1110	0.00497884
	1111	0.00483723
	1112	0.0047133
	1113	0.00457164
	1114	0.00435175
	1115	0.00399034
	1116	0.00348212
	1117	0.00287335
	1118	0.00223308
	1119	0.0016639
	1120	0.00125417
	1121	0.00102306
	1122	0.000940351
	1123	0.000937377
	1124	0.000880111
	1125	0.000681691
	1126	0.000380109
	1127	0.000115091
	1128	2.3821e-05
	1129	-5.0629e-05
	1130	-3.40289e-05
	1131	-3.27108e-05
	1132	-9.03499e-05
	1133	3.32509e-05
	1134	4.02025e-05
	1135	2.03178e-05
	1136	-1.67915e-05
	1137	8.51489e-05
	1138	2.74247e-05
	1139	-1.90259e-07
	1140	4.04586e-05
	1141	3.24191e-05
	1142	-2.19966e-05
	1143	2.50088e-05
	1144	9.74617e-06
	1145	9.58045e-06
	1146	-3.77631e-05
	1147	-6.82921e-05
	1148	-4.15097e-05
	1149	-5.8807e-06
	1150	6.31343e-05
	1151	8.76383e-05
	1152	5.36995e-05
	1153	9.56831e-05
	1154	-6.42974e-06
	1155	-4.34026e-05
	1156	-9.85367e-05
	1157	-8.68485e-05
	1158	-5.02562e-05
	1159	3.12038e-05
	1160	5.65957e-05
	1161	2.86267e-05
	1162	5.76542e-06
	1163	-2.04738e-05
	1164	-6.13861e-05
	1165	-0.000101252
	1166	-8.7569e-05
	1167	-1.4354e-05
	1168	4.58705e-05
	1169	3.22373e-05
	1170	5.44349e-05
	1171	2.87181e-05
	1172	-6.14576e-05
	1173	-5.45624e-05
	1174	-7.19739e-05
	1175	-6.66455e-05
	1176	-8.93817e-05
	1177	-5.67399e-05
	1178	-6.54831e-06
	1179	1.42468e-05
	1180	-1.50701e-06
	1181	-5.36349e-06
	1182	-9.64281e-06
	1183	-2.6122e-05
	1184	-2.07767e-05
	1185	1.81797e-05
	1186	-1.90636e-05
	1187	-4.31227e-05
	1188	-2.9573e-05
	1189	3.87006e-06
	1190	1.30914e-05
	1191	-1.90042e-05
	1192	9.99276e-08
	1193	9.10757e-05
	1194	1.51654e-05
	1195	-7.41658e-05
	1196	-6.21507e-05
	1197	-5.89772e-05
	1198	-4.808e-05
	1199	-1.84505e-05
	1200	-8.27339e-05
	1201	-2.92325e-05
	1202	-1.08078e-06
	1203	-2.87483e-06
	1204	-3.22958e-05
	1205	-1.47501e-05
	1206	-5.23332e-05
	1207	-1.07805e-05
	1208	9.65828e-07
	1209	2.18236e-05
	1210	0.000105833
	1211	0.000496168
	1212	0.00123432
	1213	0.00240515
	1214	0.00399428
	1215	0.00585531
	1216	0.00774747
	1217	0.00949979
	1218	0.0110591
	1219	0.0125042
	1220	0.0140433
	1221	0.0158931
	1222	0.0182053
	1223	0.0210792
	1224	0.0245493
	1225	0.0285478
	1226	0.0329687
	1227	0.0377728
	1228	0.0429776
	1229	0.0486547
	1230	0.0549722
	1231	0.0621377
	1232	0.0702796
	1233	0.0794252
	1234	0.0894726
	1235	0.100181
	1236	0.111218
	1237	0.122285
	1238	0.133139
	1239	0.143541
	1240	0.153295
	1241	0.16229
	1242	0.170495
	1243	0.177884
	1244	0.184425
	1245	0.190017
	1246	0.19452
	1247	0.197875
	1248	0.200127
	1249	0.201343
	1250	0.201614
	1251	0.201044
	1252	0.199704
	1253	0.197638
	1254	0.194914
	1255	0.191647
	1256	0.187927
	1257	0.183759
	1258	0.179148
	1259	0.174109
	1260	0.168693
	1261	0.162975
	1262	0.156979
	1263	0.15068
	1264	0.144064
	1265	0.137156
	1266	0.130053
	1267	0.122851
	1268	0.115636
	1269	0.108496
	1270	0.101524
	1271	0.0948251
	1272	0.0884585
	1273	0.0824032
	1274	0.0766018
	1275	0.0709865
	1276	0.065539
	1277	0.0603393
	1278	0.055516
	1279	0.0511521
	1280	0.0472032
	1281	0.0435461
	1282	0.0400876
	1283	0.0368011
	1284	0.0336989
	1285	0.0307731
	1286	0.0279705
	1287	0.0252692
	1288	0.022695
	1289	0.0203129
	1290	0.0182124
	1291	0.0164391
	1292	0.0149328
	1293	0.0135759
	1294	0.0123071
	1295	0.0111462
	1296	0.0101266
	1297	0.00925314
	1298	0.00852501
	1299	0.00796495
	1300	0.00756886
	1301	0.00729385
	1302	0.00706239
	1303	0.00681786
	1304	0.00654843
	1305	0.00628771
	1306	0.00608893
	1307	0.00594133
	1308	0.00577817
	1309	0.00552205
	1310	0.00514531
	1311	0.00470253
	1312	0.00428026
	1313	0.00390295
	1314	0.00353882
	1315	0.00314914
	1316	0.00272814
	1317	0.00229406
	1318	0.00186276
	1319	0.00146324
	1320	0.00110037
	1321	0.000739136
	1322	0.000389968
	1323	0.000146647
	1324	6.1264e-05
	1325	9.26898e-05
	1326	0.000124409
	1327	8.41747e-05
	1328	1.5616e-05
	1329	-5.5955e-05
	1330	-0.000142059
	1331	-7.11723e-05
	1332	-4.66573e-05
	1333	-0.00010193
	1334	-0.000215046
	1335	-0.000342063
	1336	-0.000238539
	1337	-7.75733e-05
	1338	4.47466e-05
	1339	6.32986e-05
	1340	3.10614e-05
	1341	2.04801e-05
	1342	7.41764e-07
	1343	2.09512e-05
	1344	8.56439e-05
	1345	3.2191e-05
	1346	-5.64201e-05
	1347	-3.24033e-05
	1348	2.80782e-05
	1349	5.3073e-05
	1350	8.23513e-05
	1351	6.1318e-05
	1352	4.63073e-06
	1353	-2.49853e-05
	1354	3.1735e-06
	1355	3.44213e-05
	1356	-3.8893e-05
	1357	-7.89001e-06
	1358	6.03706e-05
	1359	8.99037e-05
	1360	0.000121688
	1361	6.58629e-05
	1362	5.17412e-05
	1363	6.47913e-05
	1364	5.04407e-05
	1365	2.48745e-05
	1366	6.06994e-05
	1367	4.24026e-05
	1368	1.4137e-05
	1369	2.23097e-05
	1370	8.97839e-05
	1371	-2.77454e-05
	1372	-5.28115e-05
	1373	-2.34644e-05
	1374	1.41945e-05
	1375	3.47334e-06
	1376	-6.23695e-05
	1377	3.5383e-05
	1378	8.46575e-05
	1379	2.81333e-05
	1380	-4.3923e-05
	1381	-2.1857e-05
	1382	-1.098e-06
	1383	-4.84903e-06
	1384	-6.09072e-06
	1385	-1.01906e-05
	1386	2.13139e-05
	1387	-3.66946e-05
	1388	-9.01917e-06
	1389	5.99924e-06
	1390	-1.76718e-05
	1391	-8.15069e-05
	1392	-0.000109247
	1393	-2.25583e-05
	1394	0.000107146
	1395	2.57216e-05
	1396	-2.14783e-05
	1397	-2.49659e-05
	1398	-1.33647e-05
	1399	-4.21021e-05
	1400	-6.45435e-05
	1401	0.000158044
	1402	0.00035288
	1403	0.000490075
	1404	0.000616658
	1405	0.000803804
	1406	0.00106018
	1407	0.00131851
	1408	0.00148921
	1409	0.00154291
	1410	0.00155547
	1411	0.00171654
	1412	0.00222134
	1413	0.00314508
	1414	0.00439113
	1415	0.0057517
	1416	0.0070342
	1417	0.00814747
	1418	0.00912442
	1419	0.0100691
	1420	0.0111224
	1421	0.0124182
	1422	0.0140841
	1423	0.0162671
	1424	0.0190465
	1425	0.0223856
	1426	0.0261864
	1427	0.0303719
	1428	0.0349329
	1429	0.0399745
	1430	0.0456585
	1431	0.0521495
	1432	0.0595814
	1433	0.0680002
	1434	0.0773421
	1435	0.0874089
	1436	0.0979537
	1437	0.108708
	1438	0.119366
	1439	0.12968
	1440	0.139499
	1441	0.148741
	1442	0.157323
	1443	0.165173
	1444	0.172211
	1445	0.1784
	1446	0.183735
	1447	0.188144
	1448	0.191527
	1449	0.193812
	1450	0.195072
	1451	0.195428
	1452	0.194939
	1453	0.193644
	1454	0.191593
	1455	0.188872
	1456	0.185568
	1457	0.181806
	1458	0.177709
	1459	0.173339
	1460	0.168665
	1461	0.163666
	1462	0.158368
	1463	0.152795
	1464	0.146976
	1465	0.140909
	1466	0.134632
	1467	0.128252
	1468	0.121901
	1469	0.1157
	1470	0.109683
	1471	0.103833
	1472	0.0981226
	1473	0.0925214
	1474	0.0870295
	1475	0.0816899
	1476	0.0765082
	1477	0.0714814
	1478	0.0666486
	1479	0.0620835
	1480	0.0578357
	1481	0.0538987
	1482	0.0502485
	1483	0.04685
	1484	0.0436629
	1485	0.0406722
	1486	0.0378375
	1487	0.0351159
	1488	0.0324989
	1489	0.0300186
	1490	0.0277231
	1491	0.0256431
	1492	0.0237649
	1493	0.0220346
	1494	0.0203762
	1495	0.0187197
	1496	0.0170629
	1497	0.0154495
	1498	0.013903
	1499	0.0124248
	1500	0.0110802
	1501	0.00997877
	1502	0.00913585
	1503	0.00847369
	1504	0.00785039
	1505	0.00713456
	1506	0.00630935
	1507	0.00544422
	1508	0.00463158
	1509	0.00396522
	1510	0.00350116
	1511	0.00320942
	1512	0.0030152
	1513	0.00287438
	1514	0.0027902
	1515	0.00268328
	1516	0.00242693
	1517	0.00200913
	1518	0.00153826
	1519	0.00116511
	1520	0.000965864
	1521	0.000868878
	1522	0.000771868
	1523	0.000612999
	1524	0.000352052
	1525	-6.20509e-06
	1526	-5.00623e-05
	1527	-5.13562e-05
	1528	1.71147e-05
	1529	2.10318e-05
	1530	8.4585e-06
	1531	-5.83874e-05
	1532	-5.99568e-05
	1533	-5.47061e-05
	1534	-6.16529e-05
	1535	-1.78336e-05
	1536	-1.71972e-05
	1537	-7.32216e-06
	1538	1.12064e-06
	1539	-1.78827e-05
	1540	-7.01521e-06
	1541	-1.65553e-06
	1542	-9.18493e-07
	1543	-6.31188e-06
	1544	-1.72387e-05
	1545	2.37192e-05
	1546	2.17608e-05
	1547	-1.46928e-06
	1548	-7.97209e-06
	1549	-2.32687e-05
	1550	-1.66839e-05
	1551	-1.4418e-05
	1552	-8.63298e-06
	1553	1.22193e-05
	1554	-5.2996e-06
	1555	-5.85556e-06
	1556	-4.32702e-06
	1557	-9.73239e-06
	1558	-1.33206e-05
	1559	-2.8375e-05
	1560	-2.96478e-05
	1561	9.81171e-07
	1562	-2.35641e-05
	1563	-4.85977e-06
	1564	1.96074e-06
	1565	3.0671e-05
	1566	-1.06778e-05
	1567	-1.02675e-05
	1568	-3.38211e-06
	1569	3.22571e-06
	1570	-3.64316e-05
	1571	1.13991e-05
	1572	9.33116e-07
	1573	8.2457e-06
	1574	3.66714e-05
	1575	8.53915e-06
	1576	-1.14131e-05
	1577	-3.27851e-05
	1578	-2.35927e-05
	1579	-2.34535e-05
	1580	1.47627e-06
	1581	1.80112e-05
	1582	-1.18632e-05
	1583	3.20494e-05
	1584	7.74582e-06
	1585	-1.60383e-05
	1586	1.32719e-05
	1587	-2.00115e-05
	1588	-1.22602e-05
	1589	2.51758e-05
	1590	3.20854e-05
	1591	-4.7026e-05
	1592	-3.83141e-07
	1593	-1.79422e-05
	1594	-3.5601e-05
	1595	-1.60388e-05
	1596	1.4782e-05
	1597	1.53325e-05
	1598	2.18873e-06
	1599	3.54744e-05
	1600	-2.10802e-05
	1601	-1.79911e-05
	1602	-1.93761e-05
	1603	3.32569e-05
	1604	-6.45097e-06
	1605	2.51028e-05
	1606	2.2505e-05
	1607	-2.60533e-05
	1608	-1.05794e-05
	1609	-2.68412e-05
	1610	-3.45392e-05
	1611	-7.66041e-06
	1612	-1.39983e-06
	1613	-9.30106e-05
	1614	-7.85354e-05
	1615	-3.51777e-05
	1616	-2.80399e-05
	1617	8.86284e-05
	1618	0.000997531
	1619	0.00214363
	1620	0.00323063
	1621	0.00434938
	1622	0.0056497
	1623	0.00730652
	1624	0.0094563
	1625	0.0121329
	1626	0.0152631
	1627	0.0187315
	1628	0.022457
	1629	0.0265141
	1630	0.0311981
	1631	0.0368315
	1632	0.0435891
	1633	0.0514633
	1634	0.0603211
	1635	0.069928
	1636	0.0800262
	1637	0.090366
	1638	0.100747
	1639	0.111002
	1640	0.120974
	1641	0.130526
	1642	0.139597
	1643	0.14816
	1644	0.156134
	1645	0.163354
	1646	0.16968
	1647	0.175043
	1648	0.179463
	1649	0.183005
	1650	0.185717
	1651	0.187611
	1652	0.188712
	1653	0.189057
	1654	0.188729
	1655	0.187833
	1656	0.186445
	1657	0.184591
	1658	0.18223
	1659	0.179286
	1660	0.175751
	1661	0.171714
	1662	0.167282
	1663	0.162522
	1664	0.157438
	1665	0.152039
	1666	0.146373
	1667	0.140492
	1668	0.134445
	1669	0.128266
	1670	0.121994
	1671	0.115699
	1672	0.109419
	1673	0.103199
	1674	0.0971514
	1675	0.0913812
	1676	0.0859048
	1677	0.0807082
	1678	0.0757877
	1679	0.0711577
	1680	0.0668479
	1681	0.0628442
	1682	0.0590754
	1683	0.0554899
	1684	0.0520736
	1685	0.0488243
	1686	0.0457331
	1687	0.0428522
	1688	0.04026
	1689	0.0379536
	1690	0.0358343
	1691	0.0338032
	1692	0.0318128
	1693	0.0298495
	1694	0.0278933
	1695	0.0259055
	1696	0.0239223
	1697	0.0220793
	1698	0.0204854
	1699	0.0191542
	1700	0.018
	1701	0.0169547
	1702	0.0159763
	1703	0.0150658
	1704	0.0142517
	1705	0.0135372
	1706	0.012888
	1707	0.0122406
	1708	0.0115423
	1709	0.0108328
	1710	0.0101859
	1711	0.00961114
	1712	0.00905066
	1713	0.00843541
	1714	0.00775374
	1715	0.00707286
	1716	0.00644188
	1717	0.0058612
	1718	0.00526579
	1719	0.00456379
	1720	0.00375619
	1721	0.00290245
	1722	0.00208902
	1723	0.00138247
	1724	0.000768393
	1725	0.000239392
	1726	-3.59256e-05
	1727	8.06781e-06
	1728	7.24753e-05
	1729	-4.35269e-05
	1730	-0.000127621
	1731	-5.80063e-05
	1732	7.78216e-05
	1733	8.96501e-05
	1734	4.18811e-05
	1735	-2.92131e-06
	1736	-7.31178e-06
	1737	-6.92441e-06
	1738	1.0893e-05
	1739	6.12894e-06
	1740	-5.08066e-06
	1741	3.46087e-07
	1742	-6.55819e-06
	1743	4.48735e-06
	1744	1.26503e-05
	1745	1.84116e-05
	1746	-2.0094e-05
	1747	-1.60617e-05
	1748	-1.44045e-05
	1749	-1.69914e-05
	1750	-2.0784e-05
	1751	6.01927e-06
	1752	-3.83456e-07
	1753	-4.51613e-06
	1754	-5.69935e-06
	1755	-6.56936e-06
	1756	-9.45942e-06
	1757	-2.35711e-05
	1758	-1.66675e-05
	1759	-2.16285e-05
	1760	-1.81909e-05
	1761	-4.1843e-06
	1762	1.33254e-05
	1763	1.56566e-05
	1764	1.71573e-05
	1765	1.82566e-05
	1766	8.79372e-06
	1767	-1.29895e-05
	1768	-1.26864e-05
	1769	7.84775e-06
	1770	-1.00011e-05
	1771	-1.7202e-05
	1772	-3.72315e-06
	1773	-1.61751e-05
	1774	-1.27524e-06
	1775	8.4356e-06
	1776	2.89446e-05
	1777	1.38094e-05
	1778	1.01566e-05
	1779	1.12085e-05
	1780	-1.03431e-05
	1781	-1.53494e-05
	1782	-2.32014e-05
	1783	-1.78062e-05
	1784	-8.01735e-06
	1785	1.22928e-05
	1786	1.49617e-05
	1787	-1.42014e-05
	1788	-1.23422e-05
	1789	1.18865e-05
	1790	-1.92561e-05
	1791	1.74128e-06
	1792	-2.38617e-05
	1793	-1.09066e-06
	1794	-2.28489e-05
	1795	1.34518e-05
	1796	9.08548e-06
	1797	-8.99724e-06
	1798	-1.53981e-05
	1799	-2.73103e-06
	1800	-1.22117e-05
	1801	-3.86616e-05
	1802	-2.09501e-05
	1803	-6.60531e-06
	1804	-1.63441e-05
	1805	-1.24229e-05
	1806	-9.69617e-06
	1807	2.18782e-06
	1808	-3.22093e-06
	1809	-1.69309e-05
	1810	9.15376e-06
	1811	0.000108898
	1812	0.000486879
	1813	0.00114286
	1814	0.0019951
	1815	0.00286608
	1816	0.00358171
	1817	0.00405615
	1818	0.00429652
	1819	0.0044165
	1820	0.00460014
	1821	0.00502786
	1822	0.00582104
	1823	0.00702934
	1824	0.00865838
	1825	0.0107038
	1826	0.0131485
	1827	0.0159684
	1828	0.019148
	1829	0.0227293
	1830	0.0268494
	1831	0.0317005
	1832	0.0375039
	1833	0.0443618
	1834	0.0522073
	1835	0.0608477
	1836	0.0700118
	1837	0.0794272
	1838	0.0889013
	1839	0.0982862
	1840	0.107433
	1841	0.116224
	1842	0.124584
	1843	0.132493
	1844	0.139936
	1845	0.146881
	1846	0.153255
	1847	0.158951
	1848	0.163913
	1849	0.168096
	1850	0.171464
	1851	0.17402
	1852	0.175821
	1853	0.176926
	1854	0.177405
	1855	0.177309
	1856	0.17664
	1857	0.175396
	1858	0.173612
	1859	0.171351
	1860	0.168659
	1861	0.165572
	1862	0.162079
	1863	0.158146
	1864	0.153814
	1865	0.149149
	1866	0.144191
	1867	0.138967
	1868	0.133535
	1869	0.127987
	1870	0.122454
	1871	0.117029
	1872	0.111706
	1873	0.106394
	1874	0.101063
	1875	0.0957896
	1876	0.0907064
	1877	0.0859271
	1878	0.0814611
	1879	0.0772107
	1880	0.0731225
	1881	0.0692031
	1882	0.0654727
	1883	0.0619739
	1884	0.0587413
	1885	0.0557302
	1886	0.0528809
	1887	0.0501896
	1888	0.0476999
	1889	0.0454127
	1890	0.0432525
	1891	0.0411389
	1892	0.039022
	1893	0.0368979
	1894	0.0347985
	1895	0.0327443
	1896	0.0307361
	1897	0.0287649
	1898	0.0268398
	1899	0.0249979
	1900	0.0233017
	1901	0.0217859
	1902	0.0204209
	1903	0.0191372
	1904	0.0178836
	1905	0.0166742
	1906	0.0155289
	1907	0.0144653
	1908	0.013491
	1909	0.0125938
	1910	0.0117878
	1911	0.0111284
	1912	0.0106479
	1913	0.0102742
	1914	0.00984606
	1915	0.00924096
	1916	0.0084253
	1917	0.00747192
	1918	0.00648836
	1919	0.00551252
	1920	0.00452544
	1921	0.00354175
	1922	0.00259702
	1923	0.00171227
	1924	0.000890938
	1925	7.74303e-05
	1926	-9.489e-05
	1927	5.26009e-05
	1928	0.000191273
	1929	-7.72941e-06
	1930	-4.71812e-05
	1931	5.04618e-05
	1932	0.000124539
	1933	0.000138159
	1934	0.000126166
	1935	9.44762e-05
	1936	3.80995e-06
	1937	-8.88195e-05
	1938	-0.000181273
	1939	-0.000220306
	1940	-0.000131322
	1941	5.59075e-05
	1942	0.000183339
	1943	0.000274945
	1944	0.000291334
	1945	0.00026022
	1946	5.80132e-05
	1947	-0.000108897
	1948	-0.000167489
	1949	-0.000145617
	1950	-0.000115557
	1951	-0.000135997
	1952	-7.33308e-05
	1953	-4.64945e-05
	1954	-6.36936e-05
	1955	-9.29559e-05
	1956	-7.46093e-05
	1957	2.1703e-05
	1958	0.000112928
	1959	0.000167947
	1960	0.0001529
	1961	7.79118e-05
	1962	-5.59288e-05
	1963	-0.000169625
	1964	-0.000247851
	1965	-0.000277965
	1966	-0.00022635
	1967	-0.000133636
	1968	-0.000135605
	1969	-9.35918e-05
	1970	-5.95744e-05
	1971	-5.66715e-05
	1972	-8.64187e-05
	1973	-5.44136e-05
	1974	-4.87504e-06
	1975	3.307e-05
	1976	2.9906e-05
	1977	-8.49235e-05
	1978	3.78173e-05
	1979	4.8175e-05
	1980	-1.02532e-05
	1981	-3.72943e-05
	1982	-4.3663e-06
	1983	-5.5377e-05
	1984	-8.0443e-05
	1985	-4.61327e-05
	1986	-5.22913e-06
	1987	-9.97207e-06
	1988	-5.73509e-05
	1989	-6.99617e-05
	1990	-3.69289e-05
	1991	-0.000138985
	1992	-0.000217668
	1993	-0.000229538
	1994	-0.000182606
	1995	-7.1977e-05
	1996	5.7464e-05
[truncated: 2,204 more rows]

## Sheet: Fig. 3c
Fig. 3c
									1	Wild type
									2	M6G9
									3	M6G9DpilT
									4	DpilA
									5	DpilT

## Sheet: Fig. 3d
Fig. 3d
		Zeta potential (mV)
		Repeat1	Repeat2	Repeat3
	Wild type	-34	-34.3	-33.8
	M6G9	-37.1	-36.2	-35.8
	DpilT	-34.4	-33.8	-35.3
	M6G9DpilT	-55.5	-59.7	-61.2

## Sheet: Fig. 4a
Fig. 4a
		Absorbance
	Wavelength (nm)	AuNPs	DpilT	DpilT + AuNPs	M6G9DpilT	M6G9DpilT + AuNPs
	300	0.69816	0.5922	0.7182	0.80274	0.54403
	302	0.63932	0.5447	0.6605	0.74681	0.49649
	304	0.58105	0.4929	0.6171	0.68139	0.46426
	306	0.54996	0.4643	0.5896	0.64383	0.43828
	308	0.52106	0.4423	0.5663	0.61302	0.42057
	310	0.50471	0.4273	0.5462	0.59015	0.40573
	312	0.48905	0.4123	0.5294	0.56502	0.39283
	314	0.47673	0.3998	0.5154	0.54298	0.38281
	316	0.46867	0.3898	0.5086	0.52497	0.37735
	318	0.46441	0.3855	0.494	0.51596	0.36645
	320	0.45151	0.3737	0.4803	0.49297	0.35611
	322	0.44068	0.3642	0.4643	0.47508	0.34441
	324	0.42456	0.3496	0.4519	0.44557	0.33535
	326	0.4142	0.3394	0.4404	0.42697	0.32701
	328	0.40729	0.3334	0.4314	0.41535	0.32027
	330	0.40084	0.3271	0.4214	0.4035	0.31306
	332	0.39209	0.3156	0.4114	0.38419	0.30552
	334	0.3823	0.3095	0.4008	0.37423	0.29783
	336	0.37539	0.302	0.3932	0.3638	0.29101
	338	0.36388	0.2911	0.382	0.34733	0.28292
	340	0.35674	0.2828	0.3702	0.33643	0.27522
	342	0.34937	0.2743	0.3619	0.3247	0.26832
	344	0.34396	0.2651	0.3537	0.31368	0.26135
	346	0.33751	0.2592	0.3448	0.30586	0.25462
	348	0.33463	0.2554	0.3372	0.301	0.24884
	350	0.32968	0.2482	0.3306	0.29164	0.24347
	352	0.32404	0.2396	0.3219	0.28144	0.23682
	354	0.31724	0.2293	0.3116	0.26888	0.22944
	356	0.31229	0.2201	0.3021	0.25988	0.22247
	358	0.3063	0.2117	0.2929	0.24957	0.21317
	360	0.29744	0.2017	0.283	0.23428	0.20587
	362	0.2903	0.1933	0.2696	0.22444	0.19497
	364	0.28132	0.1821	0.2601	0.21105	0.1884
	366	0.26865	0.1679	0.2472	0.19387	0.17805
	368	0.25713	0.156	0.2362	0.17977	0.16932
	370	0.24596	0.1457	0.2236	0.16804	0.15922
	372	0.22501	0.1304	0.2125	0.14955	0.15048
	374	0.20958	0.1199	0.2031	0.13758	0.14318
	376	0.19841	0.11	0.1936	0.12846	0.13532
	378	0.18781	0.105	0.1864	0.11981	0.12971
	380	0.18217	0.1004	0.1801	0.11376	0.12482
	382	0.17756	0.0941	0.1737	0.10642	0.11977
	384	0.17135	0.0882	0.1677	0.09895	0.1152
	386	0.16697	0.0845	0.161	0.09385	0.10999
	388	0.1649	0.0802	0.1574	0.08983	0.10743
	390	0.16236	0.0786	0.1543	0.08722	0.10582
	392	0.16018	0.0769	0.1516	0.08461	0.10326
	394	0.15914	0.0762	0.1496	0.08402	0.10214
	396	0.1573	0.0743	0.1478	0.082	0.10077
	398	0.15661	0.074	0.1462	0.08117	0.09989
	400	0.15568	0.0729	0.1445	0.08023	0.09877
	402	0.1543	0.0717	0.143	0.07916	0.09789
	404	0.15304	0.0707	0.1405	0.07809	0.09652
	406	0.15223	0.0703	0.1391	0.07726	0.0958
	408	0.15165	0.0697	0.1378	0.07691	0.09524
	410	0.15073	0.0691	0.1356	0.07643	0.09452
	412	0.14947	0.0682	0.1346	0.07572	0.0938
	414	0.14855	0.068	0.1334	0.07537	0.09324
	416	0.14866	0.0675	0.132	0.07489	0.09268
	418	0.14866	0.067	0.1311	0.07454	0.09243
	420	0.14808	0.0669	0.1297	0.07454	0.09187
	422	0.14716	0.0661	0.1283	0.07371	0.09123
	424	0.14659	0.0658	0.1272	0.07359	0.09059
	426	0.14578	0.0655	0.1263	0.07312	0.09019
	428	0.14544	0.0652	0.1251	0.073	0.08939
	430	0.14486	0.0645	0.1241	0.07252	0.08907
	432	0.14498	0.0643	0.1233	0.07217	0.08875
	434	0.14428	0.064	0.1223	0.07217	0.08843
	436	0.14394	0.0634	0.1214	0.07193	0.08827
	438	0.14371	0.0632	0.1209	0.07158	0.08819
	440	0.14348	0.0627	0.12	0.07146	0.0877
	442	0.14302	0.0627	0.1191	0.07098	0.08722
	444	0.14279	0.0626	0.1186	0.07086	0.08714
	446	0.14279	0.0626	0.1182	0.07063	0.08666
	448	0.14279	0.062	0.1176	0.07027	0.08602
	450	0.14267	0.0618	0.1166	0.06932	0.08514
	452	0.14256	0.0616	0.1162	0.06838	0.0845
	454	0.14244	0.0613	0.1157	0.06778	0.08386
	456	0.14256	0.0613	0.1153	0.06695	0.08338
	458	0.14279	0.0608	0.1149	0.06648	0.08281
	460	0.14302	0.0607	0.1147	0.06577	0.08241
	462	0.14325	0.0606	0.1145	0.06518	0.08201
	464	0.14359	0.0603	0.1143	0.06482	0.08193
	466	0.14394	0.0603	0.1143	0.06447	0.08153
	468	0.1444	0.0602	0.1144	0.06435	0.08145
	470	0.14532	0.0599	0.1143	0.06375	0.08129
	472	0.1459	0.0599	0.1146	0.06364	0.08129
	474	0.14659	0.0598	0.1147	0.06352	0.08121
	476	0.14739	0.0597	0.1149	0.0634	0.08129
	478	0.1482	0.0595	0.1151	0.06293	0.08129
	480	0.14993	0.0594	0.1157	0.06269	0.08145
	482	0.15154	0.0592	0.116	0.06245	0.08145
	484	0.15292	0.0593	0.1168	0.06257	0.08161
	486	0.1543	0.0591	0.1172	0.06245	0.08193
	488	0.15545	0.0592	0.1178	0.06245	0.08193
	490	0.15661	0.0592	0.1186	0.06233	0.08217
	492	0.15925	0.0591	0.1193	0.0621	0.08233
	494	0.16052	0.0589	0.12	0.0621	0.08241
	496	0.16259	0.059	0.1208	0.06186	0.08273
	498	0.16536	0.0591	0.1223	0.06174	0.08322
	500	0.16962	0.0592	0.1233	0.06162	0.0837
	502	0.17192	0.0591	0.1244	0.0615	0.08418
	504	0.17445	0.0589	0.1254	0.06138	0.08442
	506	0.17641	0.059	0.1266	0.06138	0.08482
	508	0.18067	0.0587	0.128	0.06115	0.08514
	510	0.18355	0.0588	0.129	0.06091	0.08554
	512	0.18539	0.0589	0.1297	0.06079	0.08578
	514	0.18758	0.0589	0.1306	0.06056	0.08602
	516	0.18919	0.0589	0.1313	0.06056	0.08618
	518	0.19196	0.0589	0.132	0.06032	0.08642
	520	0.19322	0.0586	0.1325	0.0602	0.0865
	522	0.19403	0.0587	0.1328	0.05996	0.0865
	524	0.19426	0.059	0.133	0.05996	0.0865
	526	0.19415	0.059	0.1331	0.05973	0.0865
	528	0.19357	0.0592	0.1331	0.05949	0.08634
	530	0.19173	0.0589	0.1329	0.05949	0.08602
	532	0.19023	0.0589	0.1324	0.05949	0.08586
	534	0.18896	0.0587	0.132	0.05949	0.08538
	536	0.18551	0.059	0.131	0.05925	0.08498
	538	0.18263	0.0587	0.1304	0.05901	0.08466
	540	0.17964	0.059	0.1295	0.05878	0.08442
	542	0.17618	0.0588	0.1286	0.05878	0.08402
	544	0.17365	0.059	0.1277	0.05866	0.08346
	546	0.1687	0.0589	0.1261	0.05866	0.08289
	548	0.16317	0.059	0.1249	0.05866	0.08225
	550	0.16064	0.0592	0.1234	0.05866	0.08169
	552	0.15684	0.0592	0.1225	0.05866	0.08145
	554	0.15269	0.0591	0.1204	0.05854	0.08073
	556	0.14785	0.0592	0.1192	0.05866	0.08025
	558	0.14371	0.0591	0.1175	0.05878	0.07953
	560	0.14002	0.0591	0.1157	0.05878	0.07913
	562	0.13622	0.0592	0.1139	0.0589	0.07824
	564	0.13162	0.0589	0.1124	0.05878	0.07784
	566	0.12793	0.0591	0.1106	0.05866	0.07728
	568	0.12436	0.0588	0.1087	0.05878	0.07656
	570	0.12045	0.0591	0.1068	0.05878	0.07608
	572	0.11803	0.0589	0.1053	0.05901	0.07552
	574	0.11527	0.0588	0.1037	0.05901	0.0748
	576	0.11124	0.0588	0.1021	0.05913	0.07432
	578	0.10905	0.0588	0.1003	0.05913	0.07376
	580	0.10628	0.0587	0.0989	0.05925	0.07319
	582	0.1049	0.0587	0.0976	0.05937	0.07279
	584	0.10179	0.0586	0.0958	0.05961	0.07231
	586	0.10018	0.0587	0.0945	0.05984	0.07199
	588	0.09753	0.0585	0.0932	0.05984	0.07159
	590	0.0965	0.0586	0.0921	0.05961	0.07119
	592	0.09431	0.0586	0.0903	0.05984	0.07079
	594	0.09189	0.0586	0.0888	0.05996	0.07031
	596	0.09016	0.0587	0.0879	0.0602	0.07015
	598	0.08855	0.0586	0.0865	0.06056	0.06951
	600	0.08786	0.0587	0.0853	0.06032	0.06927
	602	0.08602	0.0587	0.0844	0.06044	0.06886
	604	0.08452	0.0586	0.0832	0.06091	0.06854
	606	0.08325	0.0585	0.0821	0.06079	0.0683
	608	0.08233	0.0585	0.0811	0.06091	0.06806
	610	0.08141	0.0582	0.0802	0.06091	0.0679
	612	0.07957	0.0583	0.0791	0.0615	0.06758
	614	0.07876	0.0582	0.0782	0.06162	0.06734
	616	0.07784	0.0581	0.0775	0.06174	0.06718
	618	0.07681	0.0581	0.0763	0.06186	0.06694
	620	0.07577	0.0579	0.0755	0.06198	0.06686
	622	0.07542	0.0578	0.0749	0.06198	0.0667
	624	0.0737	0.0575	0.0739	0.06186	0.06654
	626	0.07301	0.0574	0.0731	0.06198	0.06622
	628	0.07232	0.0572	0.0723	0.06221	0.06606
	630	0.07128	0.0572	0.0714	0.06186	0.06558
	632	0.0707	0.057	0.0709	0.06174	0.06534
	634	0.07013	0.057	0.0703	0.06162	0.06494
	636	0.06955	0.0568	0.0695	0.06138	0.0647
	638	0.06909	0.057	0.069	0.06091	0.06438
	640	0.0684	0.0567	0.0684	0.06079	0.06389
	642	0.06771	0.0567	0.0677	0.06032	0.06341
	644	0.06725	0.0565	0.0672	0.0602	0.06309
	646	0.06656	0.0567	0.0665	0.05996	0.06261
	648	0.06621	0.0564	0.0661	0.05973	0.06213
	650	0.06564	0.0564	0.0654	0.05925	0.06165
	652	0.06495	0.0563	0.0649	0.05901	0.06141
	654	0.06472	0.0562	0.0646	0.05866	0.06109
	656	0.06425	0.0562	0.0641	0.05866	0.06069
	658	0.06379	0.056	0.064	0.05842	0.06053
	660	0.0631	0.056	0.0632	0.05842	0.06021
	662	0.06287	0.056	0.063	0.0583	0.06005
	664	0.0623	0.0561	0.0625	0.05866	0.05989
	666	0.06195	0.056	0.0621	0.05866	0.05989
	668	0.06161	0.056	0.0618	0.0589	0.05997
	670	0.06126	0.0559	0.0615	0.05913	0.05997
	672	0.06092	0.056	0.0613	0.05949	0.06021
	674	0.06068	0.0559	0.0609	0.05961	0.06005
	676	0.06034	0.0557	0.0604	0.0602	0.06029
	678	0.06034	0.0557	0.0603	0.05996	0.06045
	680	0.05965	0.0556	0.0599	0.06032	0.06061
	682	0.05942	0.0558	0.0596	0.06044	0.06045
	684	0.0593	0.0558	0.0594	0.06056	0.06045
	686	0.05873	0.0556	0.059	0.06067	0.06021
	688	0.05861	0.0554	0.0586	0.06044	0.05997
	690	0.05838	0.0555	0.0583	0.06008	0.05949
	692	0.05804	0.0554	0.0582	0.05937	0.059
	694	0.05804	0.0555	0.0578	0.05866	0.05828
	696	0.05781	0.0555	0.0573	0.05783	0.05772
	698	0.05758	0.0555	0.0572	0.05736	0.0574
	700	0.057	0.0557	0.057	0.057	0.057
	702	0.057	0.0556	0.0566	0.05676	0.0566
	704	0.05677	0.0558	0.0564	0.05641	0.0562
	706	0.05654	0.0556	0.0565	0.05629	0.05612
	708	0.05654	0.0558	0.0562	0.05653	0.0558
	710	0.05654	0.0559	0.0563	0.05641	0.05588
	712	0.05665	0.0563	0.0564	0.05653	0.0558
	714	0.05642	0.0564	0.0563	0.05664	0.0558
	716	0.05642	0.0567	0.0564	0.05664	0.0558
	718	0.05619	0.0568	0.0563	0.05676	0.05572
	720	0.05585	0.057	0.0563	0.057	0.05572

## Sheet: Fig. 4b
Fig. 4b
		Binding amounts of AuNPs (µg/107 cells)
		Repeat1	Repeat2	Repeat3
	DpilT	13.3885	16.3347	19.2809
	M6G9DpilT	47.7931	43.9604	44.3672

## Sheet: Fig. 4c
Fig. 4c
	M6G9ΔpilT
	ΔpilT

## Sheet: Fig. 4d
Fig. 4d

## Sheet: Fig. 5a, b
Fig. 5a				Fig. 5b
		Photocurrent density (µA/cm2)				Photocurrent density (µA/cm2)
	Time/s	DpilT	DpilT + AuNPs		Time/s	M6G9DpilT	M6G9DpilT + AuNPs
	1	0.511	0.4594		1	0.4571	0.513
	2	0.5105	0.45875		2	0.45695	0.512
	3	0.5095	0.45905		3	0.45665	0.511
	4	0.5085	0.45875		4	0.4562	0.5105
	5	0.5075	0.4588		5	0.45615	0.51
	6	0.507	0.45815		6	0.4559	0.5095
	7	0.5075	0.4578		7	0.45555	0.509
	8	0.506	0.45715		8	0.4552	0.508
	9	0.506	0.45715		9	0.45495	0.508
	10	0.505	0.4571		10	0.4548	0.5075
	11	0.5045	0.4571		11	0.45465	0.507
	12	0.5045	0.4568		12	0.45435	0.506
	13	0.504	0.45635		13	0.45385	0.506
	14	0.503	0.4567		14	0.45305	0.505
	15	0.502	0.4559		15	0.4536	0.5055
	16	0.501	0.4556		16	0.4534	0.5045
	17	0.5015	0.4553		17	0.45265	0.504
	18	0.5015	0.45575		18	0.45225	0.504
	19	0.501	0.45505		19	0.45225	0.5035
	20	0.4998	0.45475		20	0.4518	0.503
	21	0.49885	0.45495		21	0.45185	0.5025
	22	0.4986	0.4555		22	0.45125	0.5025
	23	0.49845	0.45495		23	0.45095	0.502
	24	0.49795	0.45465		24	0.4508	0.501
	25	0.4969	0.45475		25	0.4501	0.501
	26	0.49715	0.45395		26	0.4499	0.5005
	27	0.49655	0.4542		27	0.44955	0.5005
	28	0.4962	0.45375		28	0.4491	0.49985
	29	0.49535	0.4538		29	0.44915	0.49945
	30	0.495	0.4537		30	0.44885	0.4996
	31	0.4939	0.4536		31	0.4463	0.49895
	32	0.4945	0.45375		32	0.4478	0.49875
	33	0.49385	0.4533		33	0.44765	0.4985
	34	0.49395	0.4531		34	0.447	0.49825
	35	0.4935	0.45285		35	0.447	0.498
	36	0.49275	0.4531		36	0.44645	0.4972
	37	0.49145	0.45305		37	0.44645	0.49685
	38	0.4916	0.4528		38	0.44595	0.4969
	39	0.4923	0.45235		39	0.4458	0.49635
	40	0.49095	0.45245		40	0.44485	0.49595
	41	0.4911	0.4528		41	0.44465	0.4962
	42	0.4902	0.4529		42	0.44455	0.49565
	43	0.48935	0.4522		43	0.4441	0.49505
	44	0.4898	0.4526		44	0.4438	0.49495
	45	0.4895	0.45265		45	0.44335	0.4945
	46	0.4886	0.4529		46	0.44295	0.4942
	47	0.4878	0.45195		47	0.44275	0.4939
	48	0.48815	0.452		48	0.4428	0.4934
	49	0.4873	0.4521		49	0.44225	0.4928
	50	0.4879	0.4517		50	0.442	0.49305
	51	0.4871	0.45195		51	0.44075	0.49255
	52	0.558	0.497		52	0.4413	0.5425
	53	0.5825	0.5225		53	0.5005	0.6385
	54	0.602	0.5425		54	0.527	0.7305
	55	0.62	0.558		55	0.5465	0.8185
	56	0.6355	0.569		56	0.5625	0.899
	57	0.6465	0.5785		57	0.574	0.9675
	58	0.6555	0.5855		58	0.5835	1.025
	59	0.663	0.591		59	0.591	1.0715
	60	0.6685	0.5955		60	0.596	1.1085
	61	0.672	0.598		61	0.5995	1.139
	62	0.6755	0.6005		62	0.603	1.163
	63	0.6775	0.603		63	0.6055	1.182
	64	0.6785	0.605		64	0.6075	1.1985
	65	0.68	0.606		65	0.6085	1.211
	66	0.68	0.6065		66	0.6095	1.2215
	67	0.6805	0.608		67	0.6105	1.23
	68	0.681	0.608		68	0.6115	1.2365
	69	0.6815	0.609		69	0.6115	1.242
	70	0.68	0.61		70	0.6115	1.2465
	71	0.68	0.61		71	0.611	1.2505
	72	0.679	0.61		72	0.612	1.2535
	73	0.6785	0.611		73	0.6115	1.256
	74	0.6785	0.6115		74	0.6115	1.258
	75	0.6785	0.611		75	0.6115	1.2595
	76	0.678	0.611		76	0.6115	1.2605
	77	0.6775	0.6125		77	0.611	1.2615
	78	0.6765	0.6125		78	0.609	1.262
	79	0.6765	0.612		79	0.611	1.262
	80	0.676	0.613		80	0.6105	1.2625
	81	0.6755	0.613		81	0.6105	1.262
	82	0.6745	0.6135		82	0.61	1.2625
	83	0.675	0.6135		83	0.6095	1.261
	84	0.674	0.6135		84	0.609	1.2615
	85	0.673	0.613		85	0.6095	1.2605
	86	0.6735	0.614		86	0.6095	1.2605
	87	0.671	0.6145		87	0.609	1.26
	88	0.6725	0.614		88	0.6085	1.259
	89	0.6725	0.615		89	0.608	1.2585
	90	0.6725	0.614		90	0.608	1.2575
	91	0.6715	0.6145		91	0.607	1.257
	92	0.6715	0.6145		92	0.608	1.256
	93	0.671	0.615		93	0.6065	1.255
	94	0.6715	0.615		94	0.6065	1.2545
	95	0.6715	0.6155		95	0.6065	1.253
	96	0.6705	0.6155		96	0.606	1.252
	97	0.67	0.616		97	0.607	1.251
	98	0.67	0.616		98	0.606	1.2505
	99	0.67	0.616		99	0.606	1.2495
	100	0.67	0.616		100	0.6055	1.2485
	101	0.67	0.6165		101	0.605	1.2475
	102	0.6695	0.617		102	0.6045	1.2465
	103	0.67	0.617		103	0.6055	1.246
	104	0.67	0.6175		104	0.6045	1.245
	105	0.6695	0.618		105	0.6045	1.2435
	106	0.669	0.618		106	0.6045	1.243
	107	0.669	0.618		107	0.604	1.242
	108	0.669	0.618		108	0.6045	1.2415
	109	0.6695	0.6185		109	0.604	1.24
	110	0.6685	0.619		110	0.6035	1.239
	111	0.67	0.6185		111	0.604	1.238
	112	0.6695	0.6185		112	0.604	1.2375
	113	0.669	0.619		113	0.6035	1.2365
	114	0.669	0.619		114	0.604	1.2355
	115	0.669	0.6195		115	0.603	1.2345
	116	0.6695	0.6195		116	0.603	1.2335
	117	0.669	0.62		117	0.6035	1.233
	118	0.669	0.6205		118	0.603	1.232
	119	0.6695	0.621		119	0.603	1.231
	120	0.669	0.621		120	0.603	1.2305
	121	0.6685	0.621		121	0.6035	1.2295
	122	0.669	0.6215		122	0.6035	1.2285
	123	0.6705	0.621		123	0.6035	1.2275
	124	0.67	0.6215		124	0.603	1.2275
	125	0.669	0.622		125	0.6035	1.2265
	126	0.6705	0.622		126	0.6035	1.2255
	127	0.67	0.622		127	0.6035	1.2245
	128	0.6705	0.6225		128	0.603	1.224
	129	0.67	0.6225		129	0.6035	1.2235
	130	0.6705	0.6235		130	0.6035	1.2225
	131	0.6705	0.6235		131	0.604	1.2215
	132	0.6705	0.624		132	0.6035	1.221
	133	0.671	0.624		133	0.604	1.2205
	134	0.671	0.624		134	0.604	1.2195
	135	0.672	0.624		135	0.6045	1.219
	136	0.6715	0.6245		136	0.604	1.2185
	137	0.671	0.625		137	0.6045	1.218
	138	0.6705	0.625		138	0.6045	1.2175
	139	0.6715	0.6255		139	0.6045	1.217
	140	0.6715	0.626		140	0.605	1.216
	141	0.6725	0.6255		141	0.6045	1.216
	142	0.671	0.6255		142	0.606	1.2155
	143	0.672	0.6265		143	0.6055	1.2145
	144	0.672	0.627		144	0.6055	1.2145
	145	0.672	0.627		145	0.606	1.2135
	146	0.673	0.627		146	0.6065	1.2135
	147	0.6715	0.6275		147	0.6065	1.2125
	148	0.6725	0.6275		148	0.6065	1.212
	149	0.673	0.628		149	0.6065	1.2115
	150	0.6735	0.6285		150	0.6075	1.211
	151	0.673	0.6285		151	0.6075	1.211
	152	0.6435	0.6065		152	0.608	1.1725
	153	0.604	0.577		153	0.5635	1.0565
	154	0.5795	0.557		154	0.5315	0.9605
	155	0.5645	0.5425		155	0.5135	0.887
	156	0.5535	0.531		156	0.503	0.83
	157	0.5455	0.523		157	0.4959	0.786
	158	0.5395	0.5155		158	0.49135	0.7495
	159	0.535	0.51		159	0.48735	0.721
	160	0.531	0.5055		160	0.4848	0.6955
	161	0.527	0.5015		161	0.48215	0.6755
	162	0.5255	0.4978		162	0.4809	0.6575
	163	0.5235	0.495		163	0.47895	0.6425
	164	0.523	0.4926		164	0.47755	0.6295
	165	0.52	0.49055		165	0.47585	0.618
	166	0.5195	0.48845		166	0.47545	0.608
	167	0.519	0.48645		167	0.47475	0.599
	168	0.5175	0.4847		168	0.4737	0.591
	169	0.517	0.48345		169	0.4728	0.584
	170	0.517	0.48185		170	0.4715	0.5765
	171	0.5165	0.48105		171	0.47095	0.5715
	172	0.516	0.4791		172	0.4708	0.566
	173	0.5165	0.4784		173	0.46995	0.5615
	174	0.516	0.47735		174	0.46965	0.557
	175	0.515	0.4768		175	0.46925	0.553
	176	0.5155	0.476		176	0.46805	0.549
	177	0.515	0.47495		177	0.46725	0.5455
	178	0.5155	0.4744		178	0.46675	0.543
	179	0.5145	0.4736		179	0.46645	0.54
	180	0.5135	0.47275		180	0.4663	0.537
	181	0.514	0.47265		181	0.46565	0.535
	182	0.5135	0.4711		182	0.465	0.5325
	183	0.5135	0.47075		183	0.46515	0.5305
	184	0.5135	0.4705		184	0.46435	0.5285
	185	0.513	0.46985		185	0.4643	0.5265
	186	0.513	0.46915		186	0.46415	0.525
	187	0.514	0.4684		187	0.46335	0.5235
	188	0.512	0.46855		188	0.4631	0.5215
	189	0.5115	0.46745		189	0.46305	0.5205
	190	0.512	0.46745		190	0.4625	0.519
	191	0.511	0.4671		191	0.4626	0.518
	192	0.511	0.46635		192	0.4622	0.5165
	193	0.5105	0.4668		193	0.46165	0.5155
	194	0.51	0.4656		194	0.4613	0.514
	195	0.509	0.4657		195	0.461	0.513
	196	0.5095	0.4649		196	0.46075	0.512
	197	0.5085	0.4646		197	0.46075	0.511
	198	0.508	0.4644		198	0.46045	0.51
	199	0.5075	0.46435		199	0.46005	0.5095
	200	0.5065	0.464		200	0.4596	0.509
	201	0.506	0.46365		201	0.4598	0.5075
	202	0.5055	0.46315		202	0.45935	0.507
	203	0.504	0.4629		203	0.4589	0.506
	204	0.5045	0.4626		204	0.4582	0.5055
	205	0.504	0.4626		205	0.4582	0.5045
	206	0.503	0.4625		206	0.45805	0.504
	207	0.502	0.4625		207	0.45855	0.5035
	208	0.502	0.4617		208	0.45815	0.5025
	209	0.5015	0.46215		209	0.45785	0.5015
	210	0.501	0.46095		210	0.45755	0.5015
	211	0.49905	0.46155		211	0.45695	0.5015
	212	0.49975	0.4607		212	0.45625	0.5
	213	0.4998	0.4604		213	0.45635	0.5
	214	0.49795	0.46055		214	0.45645	0.49945
	215	0.4989	0.4602		215	0.4559	0.49905
	216	0.4971	0.4601		216	0.4558	0.49845
	217	0.49725	0.4596		217	0.45525	0.4981
	218	0.4971	0.4592		218	0.45365	0.49765
	219	0.49555	0.45995		219	0.45455	0.497
	220	0.49475	0.4592		220	0.45455	0.4963
	221	0.49485	0.4592		221	0.45415	0.49565
	222	0.4939	0.45915		222	0.45345	0.4955
	223	0.4948	0.4589		223	0.45355	0.49505
	224	0.49285	0.45895		224	0.45305	0.49405
	225	0.4925	0.4586		225	0.4528	0.4943
	226	0.49245	0.45865		226	0.45275	0.49315
	227	0.4928	0.4585		227	0.4523	0.49355
	228	0.49215	0.45875		228	0.45245	0.49305
	229	0.4912	0.4584		229	0.45195	0.4921
	230	0.4901	0.4581		230	0.4515	0.4919
	231	0.49035	0.458		231	0.45095	0.49135
	232	0.48985	0.4581		232	0.45085	0.49115
	233	0.49055	0.45755		233	0.4507	0.4908
	234	0.4884	0.45765		234	0.45075	0.4899
	235	0.4889	0.45745		235	0.44985	0.48965
	236	0.4882	0.45785		236	0.4499	0.48895
	237	0.488	0.45765		237	0.4488	0.48915
	238	0.487	0.45705		238	0.4489	0.48855
	239	0.48765	0.45675		239	0.4482	0.488
	240	0.4865	0.4572		240	0.44845	0.4878
	241	0.48615	0.4575		241	0.44795	0.48725
	242	0.48645	0.45715		242	0.44745	0.48685
	243	0.48545	0.4566		243	0.44745	0.48655
	244	0.48515	0.45595		244	0.44705	0.4864
	245	0.48385	0.45645		245	0.44655	0.48595
	246	0.4844	0.4566		246	0.4467	0.48575
	247	0.4841	0.4569		247	0.44565	0.4848
	248	0.4847	0.4563		248	0.44605	0.48475
	249	0.48415	0.4554		249	0.4454	0.48425
	250	0.48375	0.4559		250	0.4451	0.484
	251	0.4832	0.45565		251	0.4448	0.48355
	252	0.555	0.502		252	0.4556	0.5665
	253	0.5795	0.5275		253	0.5155	0.66
	254	0.599	0.5465		254	0.5395	0.752
	255	0.6165	0.5615		255	0.5585	0.839
	256	0.6305	0.5735		256	0.573	0.916
	257	0.6425	0.5825		257	0.5845	0.982
	258	0.652	0.5885		258	0.5935	1.0365
	259	0.6585	0.594		259	0.601	1.081
	260	0.663	0.598		260	0.6065	1.1165
	261	0.668	0.601		261	0.6105	1.1465
	262	0.6705	0.6035		262	0.613	1.1695
	263	0.6725	0.606		263	0.6145	1.1885
	264	0.6745	0.6065		264	0.618	1.2045
	265	0.6745	0.6085		265	0.6185	1.217
	266	0.675	0.609		266	0.62	1.227
	267	0.6755	0.611		267	0.621	1.236
	268	0.675	0.611		268	0.621	1.2425
	269	0.6755	0.6115		269	0.6215	1.249
	270	0.6755	0.612		270	0.6215	1.253
	271	0.676	0.6125		271	0.6225	1.257
	272	0.6745	0.6135		272	0.6225	1.26
	273	0.6745	0.614		273	0.6225	1.263
	274	0.6735	0.614		274	0.622	1.2645
	275	0.673	0.614		275	0.6225	1.266
	276	0.6735	0.614		276	0.622	1.2675
	277	0.672	0.6145		277	0.622	1.268
	278	0.672	0.615		278	0.622	1.2685
	279	0.6715	0.615		279	0.622	1.269
	280	0.6695	0.6155		280	0.6215	1.2695
	281	0.6705	0.6155		281	0.6215	1.269
	282	0.669	0.616		282	0.621	1.269
	283	0.6695	0.6165		283	0.621	1.2685
	284	0.6685	0.616		284	0.621	1.2685
	285	0.668	0.6165		285	0.621	1.268
	286	0.669	0.616		286	0.62	1.2675
	287	0.6685	0.617		287	0.62	1.267
	288	0.667	0.617		288	0.62	1.266
	289	0.6665	0.617		289	0.6195	1.265
	290	0.6665	0.618		290	0.6195	1.264
	291	0.6665	0.6185		291	0.6195	1.2635
	292	0.6665	0.618		292	0.6185	1.263
	293	0.666	0.6175		293	0.619	1.262
	294	0.666	0.6185		294	0.6185	1.261
	295	0.6655	0.618		295	0.618	1.26
	296	0.6655	0.619		296	0.618	1.259
	297	0.6655	0.618		297	0.6175	1.258
	298	0.665	0.6195		298	0.6175	1.2575
	299	0.6645	0.6195		299	0.617	1.2565
	300	0.6635	0.6195		300	0.6165	1.2555
	301	0.6635	0.62		301	0.6165	1.2545
	302	0.664	0.6195		302	0.6165	1.254
	303	0.664	0.6205		303	0.6165	1.2525
	304	0.664	0.6205		304	0.6165	1.2515
	305	0.664	0.6215		305	0.6165	1.2505
	306	0.664	0.6205		306	0.616	1.2495
	307	0.6635	0.6215		307	0.616	1.2475
	308	0.664	0.621		308	0.616	1.2475
	309	0.664	0.6215		309	0.6155	1.2465
	310	0.6635	0.622		310	0.616	1.2455
	311	0.6635	0.622		311	0.616	1.245
	312	0.6635	0.622		312	0.6155	1.244
	313	0.663	0.6225		313	0.616	1.243
	314	0.664	0.6225		314	0.6155	1.2425
	315	0.6645	0.623		315	0.6155	1.241
	316	0.6635	0.6235		316	0.6155	1.2405
	317	0.664	0.6235		317	0.615	1.2395
	318	0.663	0.6235		318	0.615	1.2395
	319	0.663	0.624		319	0.6155	1.238
	320	0.6635	0.624		320	0.6155	1.237
	321	0.6645	0.624		321	0.6155	1.236
	322	0.6645	0.6245		322	0.615	1.236
	323	0.6645	0.6255		323	0.6155	1.235
	324	0.6635	0.626		324	0.6155	1.234
	325	0.664	0.625		325	0.6155	1.234
	326	0.664	0.626		326	0.6155	1.233
	327	0.665	0.626		327	0.6155	1.232
	328	0.665	0.626		328	0.6155	1.2315
	329	0.6655	0.627		329	0.616	1.2305
	330	0.665	0.627		330	0.6155	1.23
	331	0.6655	0.627		331	0.6155	1.2295
	332	0.665	0.628		332	0.616	1.229
	333	0.666	0.628		333	0.6165	1.228
	334	0.6655	0.628		334	0.6165	1.2275
	335	0.6655	0.6285		335	0.616	1.226
	336	0.666	0.628		336	0.6165	1.226
	337	0.6655	0.629		337	0.6165	1.2255
	338	0.666	0.629		338	0.6165	1.2245
	339	0.666	0.6295		339	0.617	1.2245
	340	0.6665	0.63		340	0.6165	1.223
	341	0.6665	0.63		341	0.6175	1.2235
	342	0.6665	0.631		342	0.6175	1.222
	343	0.6655	0.6305		343	0.6175	1.2215
	344	0.667	0.6305		344	0.6175	1.221
	345	0.6665	0.6315		345	0.618	1.22
	346	0.667	0.631		346	0.6185	1.22
	347	0.6665	0.632		347	0.6185	1.219
	348	0.667	0.632		348	0.6185	1.219
	349	0.6685	0.632		349	0.6185	1.218
	350	0.6685	0.632		350	0.6185	1.218
	351	0.669	0.6315		351	0.619	1.217
	352	0.6375	0.612		352	0.619	1.178
	353	0.5985	0.582		353	0.573	1.06
	354	0.574	0.561		354	0.5395	0.9635
	355	0.559	0.547		355	0.5215	0.8885
	356	0.548	0.536		356	0.5105	0.831
	357	0.54	0.528		357	0.503	0.786
	358	0.5355	0.521		358	0.4976	0.7495
	359	0.531	0.5155		359	0.4939	0.7195
	360	0.526	0.511		360	0.49125	0.6945
	361	0.524	0.507		361	0.4892	0.674
	362	0.5215	0.5035		362	0.48625	0.6565
	363	0.5185	0.5005		363	0.48465	0.6405
	364	0.518	0.4977		364	0.48215	0.627
	365	0.5155	0.49515		365	0.482	0.615
	366	0.515	0.49325		366	0.4803	0.6045
	367	0.5135	0.4919		367	0.4794	0.595
	368	0.5135	0.4904		368	0.47735	0.587
	369	0.513	0.48805		369	0.47755	0.5795
	370	0.5125	0.4869		370	0.47675	0.5725
	371	0.5125	0.4859		371	0.47545	0.567
	372	0.511	0.48505		372	0.47505	0.561
	373	0.5125	0.48375		373	0.4739	0.556
	374	0.5115	0.48265		374	0.4733	0.5515
	375	0.5115	0.48105		375	0.47295	0.5475
	376	0.51	0.48095		376	0.4725	0.5435
	377	0.5115	0.4803		377	0.47155	0.54
	378	0.5095	0.47995		378	0.471	0.537
	379	0.51	0.4788		379	0.4707	0.5335
	380	0.51	0.4784		380	0.46995	0.531
	381	0.51	0.4773		381	0.4698	0.5285
	382	0.509	0.47695		382	0.4692	0.5255
	383	0.509	0.47615		383	0.4687	0.523
	384	0.509	0.47545		384	0.4683	0.5215
	385	0.509	0.4749		385	0.46765	0.5195
	386	0.5085	0.4744		386	0.4675	0.5175
	387	0.5075	0.47395		387	0.4672	0.516
	388	0.508	0.47365		388	0.4663	0.514
	389	0.5075	0.4733		389	0.466	0.513
	390	0.5065	0.47285		390	0.46595	0.5115
	391	0.5065	0.4713		391	0.4657	0.51
	392	0.5055	0.47185		392	0.46555	0.5085
	393	0.5045	0.471		393	0.46535	0.507
	394	0.505	0.47125		394	0.46465	0.506
	395	0.504	0.4711		395	0.46425	0.505
	396	0.504	0.46985		396	0.46385	0.504
	397	0.5035	0.4698		397	0.4644	0.5035
	398	0.5035	0.46885		398	0.46335	0.502
	399	0.5025	0.46955		399	0.4632	0.501
	400	0.502	0.4689		400	0.46295	0.5005
	401	0.5015	0.468		401	0.46275	0.49905
	402	0.502	0.4682		402	0.46255	0.4986
	403	0.501	0.46825		403	0.46185	0.4975
	404	0.5	0.4677		404	0.46135	0.4974
	405	0.4987	0.4682		405	0.46135	0.49665
	406	0.4988	0.4673		406	0.4606	0.4953
	407	0.4982	0.46705		407	0.4611	0.49465
	408	0.4969	0.46685		408	0.46085	0.49385
	409	0.49715	0.4661		409	0.4607	0.4936
	410	0.49605	0.4666		410	0.45995	0.49285
	411	0.4956	0.4664		411	0.4598	0.4925
	412	0.4966	0.46565		412	0.45985	0.49215
	413	0.49545	0.46565		413	0.45925	0.4918
	414	0.4937	0.4656		414	0.45955	0.4903
	415	0.49415	0.46525		415	0.45835	0.49015
	416	0.49355	0.4652		416	0.45865	0.4898
	417	0.4923	0.4649		417	0.45815	0.48895
	418	0.492	0.46505		418	0.45785	0.48875
	419	0.4915	0.46425		419	0.45765	0.4885
	420	0.49095	0.46445		420	0.45745	0.4884
	421	0.4905	0.46485		421	0.457	0.48775
	422	0.49045	0.4638		422	0.45725	0.4873
	423	0.48955	0.46435		423	0.4564	0.4871
	424	0.4894	0.464		424	0.4561	0.4869
	425	0.4888	0.4637		425	0.45565	0.4863
	426	0.48835	0.4632		426	0.4554	0.4854
	427	0.4885	0.4632		427	0.45495	0.4858
	428	0.4874	0.463		428	0.45475	0.48495
	429	0.4875	0.46275		429	0.4543	0.4849
	430	0.4869	0.46325		430	0.4543	0.4844
	431	0.487	0.46215		431	0.45405	0.48455
	432	0.4862	0.4626		432	0.4537	0.48355
	433	0.48535	0.4626		433	0.4529	0.48325
	434	0.48465	0.4627		434	0.45315	0.4827
	435	0.4849	0.46235		435	0.45245	0.4826
	436	0.48365	0.46205		436	0.45215	0.48265
	437	0.48435	0.46225		437	0.45235	0.4822
	438	0.48345	0.462		438	0.45185	0.48175
	439	0.4833	0.4617		439	0.45125	0.48145
	440	0.4825	0.4617		440	0.45105	0.4814
	441	0.48185	0.46185		441	0.4505	0.48075
	442	0.4817	0.46135		442	0.4509	0.4808
	443	0.48095	0.4618		443	0.4501	0.4804
	444	0.48115	0.4614		444	0.44985	0.4801
	445	0.48145	0.46095		445	0.4501	0.4802
	446	0.4803	0.46155		446	0.4489	0.47975
	447	0.4801	0.4609		447	0.44895	0.4793
	448	0.48015	0.46095		448	0.44845	0.47875
	449	0.47885	0.4611		449	0.4481	0.479
	450	0.4796	0.46115		450	0.4476	0.47805
	451	0.4796	0.4608		451	0.4472	0.47795
	452	0.552	0.508		452	0.4581	0.5645
	453	0.576	0.533		453	0.5205	0.6595
	454	0.5955	0.5525		454	0.5445	0.753
	455	0.6125	0.567		455	0.5635	0.8405
	456	0.6255	0.579		456	0.5785	0.9185
	457	0.638	0.587		457	0.5905	0.9845
	458	0.647	0.5935		458	0.5995	1.041
	459	0.6535	0.5985		459	0.607	1.087
	460	0.66	0.6025		460	0.613	1.124
	461	0.664	0.6055		461	0.6175	1.154
	462	0.666	0.6075		462	0.6205	1.179
	463	0.6685	0.6095		463	0.623	1.1985
	464	0.6695	0.611		464	0.6255	1.215
	465	0.67	0.612		465	0.6265	1.228
	466	0.671	0.613		466	0.628	1.239
	467	0.67	0.614		467	0.629	1.2475
	468	0.6705	0.615		468	0.629	1.2555
	469	0.6705	0.6155		469	0.63	1.2615
	470	0.6705	0.616		470	0.6305	1.2665
	471	0.67	0.616		471	0.631	1.2705
	472	0.6695	0.617		472	0.631	1.274
	473	0.67	0.6165		473	0.6315	1.277
	474	0.669	0.617		474	0.631	1.279
	475	0.668	0.6175		475	0.631	1.281
	476	0.6665	0.6185		476	0.631	1.2815
	477	0.667	0.618		477	0.631	1.2825
	478	0.6675	0.6185		478	0.631	1.2835
	479	0.666	0.619		479	0.631	1.2845
	480	0.666	0.619		480	0.6315	1.2845
	481	0.6645	0.6195		481	0.63	1.284
	482	0.6645	0.6195		482	0.6305	1.284
	483	0.665	0.6195		483	0.6305	1.284
	484	0.663	0.6195		484	0.63	1.2835
	485	0.6635	0.62		485	0.63	1.2835
	486	0.663	0.6205		486	0.6295	1.283
	487	0.6625	0.62		487	0.629	1.282
	488	0.6615	0.6205		488	0.629	1.2815
	489	0.662	0.6205		489	0.629	1.281
	490	0.6615	0.621		490	0.629	1.28
	491	0.661	0.6205		491	0.629	1.2795
	492	0.661	0.6215		492	0.6285	1.2785
	493	0.661	0.622		493	0.629	1.2775
	494	0.661	0.6215		494	0.628	1.2765
	495	0.6605	0.6215		495	0.6285	1.276
	496	0.6605	0.622		496	0.6275	1.2755
	497	0.6605	0.622		497	0.628	1.274
	498	0.66	0.622		498	0.628	1.273
	499	0.6595	0.6225		499	0.627	1.2725
	500	0.659	0.623		500	0.6275	1.2715
	501	0.6595	0.623		501	0.627	1.27
	502	0.659	0.623		502	0.627	1.2695
	503	0.659	0.624		503	0.627	1.268
	504	0.6595	0.624		504	0.627	1.267
	505	0.658	0.624		505	0.6265	1.267
	506	0.659	0.6245		506	0.6255	1.2655
	507	0.6585	0.6245		507	0.6265	1.265
	508	0.6585	0.6245		508	0.6265	1.264
	509	0.658	0.625		509	0.626	1.263
	510	0.6585	0.625		510	0.626	1.2615
	511	0.6575	0.6255		511	0.6265	1.261
	512	0.6585	0.626		512	0.626	1.2605
	513	0.658	0.626		513	0.626	1.259
	514	0.6595	0.6265		514	0.626	1.2585
	515	0.659	0.6265		515	0.626	1.258
	516	0.659	0.6265		516	0.6255	1.257
	517	0.659	0.6275		517	0.6245	1.256
	518	0.659	0.6275		518	0.6255	1.255
	519	0.6595	0.628		519	0.626	1.255
	520	0.658	0.628		520	0.6265	1.254
	521	0.6585	0.628		521	0.626	1.2535
	522	0.6595	0.628		522	0.626	1.2525
	523	0.6595	0.6295		523	0.626	1.252
	524	0.6595	0.629		524	0.6265	1.251
	525	0.659	0.6295		525	0.626	1.2505
	526	0.659	0.629		526	0.626	1.2495
	527	0.659	0.63		527	0.627	1.249
	528	0.6595	0.6305		528	0.6265	1.2485
	529	0.659	0.6305		529	0.6265	1.2475
	530	0.66	0.631		530	0.6265	1.2475
	531	0.661	0.63		531	0.627	1.2465
	532	0.66	0.6315		532	0.6265	1.2455
	533	0.661	0.6315		533	0.6265	1.2455
	534	0.6605	0.632		534	0.627	1.245
	535	0.6605	0.632		535	0.6275	1.2445
	536	0.661	0.632		536	0.6275	1.244
	537	0.66	0.633		537	0.627	1.243
	538	0.6615	0.633		538	0.6275	1.2425
	539	0.6615	0.6335		539	0.628	1.2425
	540	0.661	0.6335		540	0.628	1.2415
	541	0.6615	0.634		541	0.628	1.241
	542	0.6615	0.6345		542	0.6285	1.2405
	543	0.6615	0.6345		543	0.6285	1.24
	544	0.6615	0.635		544	0.629	1.24
	545	0.6615	0.635		545	0.6285	1.239
	546	0.662	0.6345		546	0.629	1.239
	547	0.661	0.6355		547	0.6295	1.2385
	548	0.663	0.6355		548	0.629	1.2375
	549	0.6635	0.6365		549	0.6295	1.238
	550	0.6625	0.636		550	0.6295	1.2375
	551	0.6635	0.6365		551	0.6305	1.2375
	552	0.634	0.615		552	0.631	1.196
	553	0.5935	0.5855		553	0.5825	1.076
	554	0.5705	0.565		554	0.5475	0.978
	555	0.5545	0.551		555	0.529	0.9035
	556	0.5425	0.5405		556	0.5185	0.845
	557	0.536	0.532		557	0.51	0.799
	558	0.5295	0.525		558	0.5045	0.7625
	559	0.525	0.52		559	0.5005	0.7325
	560	0.5215	0.5145		560	0.4976	0.7075
	561	0.519	0.5115		561	0.4945	0.686
	562	0.516	0.508		562	0.4923	0.6685
	563	0.515	0.505		563	0.4906	0.6525
	564	0.512	0.5025		564	0.48895	0.638
	565	0.511	0.5005		565	0.4871	0.6265
	566	0.511	0.497		566	0.48545	0.616
	567	0.51	0.4964		567	0.4848	0.606
	568	0.51	0.4938		568	0.48335	0.597
	569	0.5085	0.4932		569	0.4822	0.5895
	570	0.5075	0.49185		570	0.48125	0.5825
	571	0.507	0.4905		571	0.48015	0.5765
	572	0.507	0.48935		572	0.47975	0.571
	573	0.507	0.48845		573	0.47825	0.5655
	574	0.5065	0.4877		574	0.47835	0.561
	575	0.507	0.48615		575	0.47725	0.5565
	576	0.5065	0.48535		576	0.47695	0.5525
	577	0.506	0.48485		577	0.47615	0.549
	578	0.5055	0.4835		578	0.4753	0.5455
	579	0.506	0.48275		579	0.475	0.5425
	580	0.5055	0.48225		580	0.47445	0.539
	581	0.5055	0.48165		581	0.47385	0.536
	582	0.5055	0.48105		582	0.4726	0.5335
	583	0.505	0.481		583	0.47265	0.531
	584	0.505	0.48035		584	0.4722	0.5285
	585	0.504	0.47965		585	0.4725	0.5265
	586	0.5035	0.47885		586	0.4718	0.524
	587	0.5045	0.4782		587	0.4713	0.5225
	588	0.503	0.4787		588	0.47045	0.5205
	589	0.503	0.4769		589	0.47045	0.5195
	590	0.503	0.4771		590	0.46985	0.517
	591	0.503	0.47655		591	0.46925	0.516
	592	0.5015	0.47605		592	0.4692	0.514
	593	0.5015	0.4763		593	0.46895	0.513
	594	0.501	0.47485		594	0.4685	0.5115
	595	0.501	0.4748		595	0.4686	0.5105
	596	0.5	0.475		596	0.468	0.5085
	597	0.4991	0.4742		597	0.46725	0.5075
	598	0.49885	0.4744		598	0.4676	0.5065
	599	0.4981	0.4737		599	0.46695	0.5055
	600	0.49815	0.47315		600	0.4671	0.5045
	601	0.4973	0.47365		601	0.4664	0.5035
	602	0.49715	0.47225		602	0.46645	0.5025
	603	0.4963	0.4726		603	0.4663	0.502
	604	0.496	0.47215		604	0.4658	0.5005
	605	0.49465	0.4727		605	0.4656	0.4997
	606	0.49465	0.4715		606	0.465	0.4988
	607	0.494	0.4718		607	0.4651	0.49795
	608	0.49355	0.4715		608	0.4645	0.49735
	609	0.49385	0.47095		609	0.46505	0.497
	610	0.49295	0.47115		610	0.4643	0.4956
	611	0.4919	0.4705		611	0.4635	0.4953
	612	0.49165	0.4707		612	0.4632	0.49415
	613	0.4912	0.4697		613	0.46285	0.4941
	614	0.4905	0.46995		614	0.46275	0.49295
	615	0.4897	0.4697		615	0.46265	0.49275
	616	0.4891	0.46955		616	0.46185	0.4919
	617	0.48865	0.4695		617	0.4616	0.49145
	618	0.4887	0.4693		618	0.46165	0.4909
	619	0.48725	0.46935		619	0.46135	0.4903
	620	0.4872	0.46845		620	0.4605	0.48965
	621	0.48755	0.4684		621	0.4605	0.4888
	622	0.4854	0.46905		622	0.46035	0.48855
	623	0.48565	0.46845		623	0.46	0.48825
	624	0.4861	0.46825		624	0.4598	0.48765
	625	0.48455	0.4678		625	0.4596	0.4871
	626	0.484	0.46775		626	0.4592	0.4861
	627	0.48375	0.4677		627	0.4592	0.48615
	628	0.4836	0.4676		628	0.4589	0.4858
	629	0.4821	0.4673		629	0.458	0.4853
	630	0.4827	0.46775		630	0.4577	0.4843
	631	0.48235	0.46745		631	0.45725	0.48425
	632	0.48075	0.46745		632	0.4574	0.4839
	633	0.4806	0.46785		633	0.4572	0.4837
	634	0.4817	0.4668		634	0.45645	0.4831
	635	0.48115	0.4668		635	0.4566	0.48285
	636	0.47985	0.4666		636	0.45545	0.4823
	637	0.48035	0.46645		637	0.45525	0.4821
	638	0.4799	0.4665		638	0.45495	0.48205
	639	0.4788	0.466		639	0.4556	0.48135
	640	0.47905	0.46585		640	0.45445	0.4807
	641	0.478	0.46525		641	0.4545	0.4807
	642	0.4786	0.46585		642	0.45345	0.48035
	643	0.47805	0.46585		643	0.45405	0.4799
	644	0.47775	0.4662		644	0.45255	0.4795
	645	0.4774	0.46565		645	0.45325	0.47935
	646	0.4768	0.46605		646	0.4529	0.479
	647	0.4762	0.46615		647	0.45225	0.47845
	648	0.47595	0.46545		648	0.4519	0.4778
	649	0.4755	0.4649		649	0.4513	0.4781
	650	0.4744	0.46525		650	0.45165	0.4776
	651	0.47585	0.46545		651	0.451	0.4772
	652	0.549	0.5135		652	0.4626	0.565
	653	0.572	0.538		653	0.5255	0.6615
	654	0.59	0.5575		654	0.55	0.7545
	655	0.6085	0.5715		655	0.5685	0.8425
	656	0.623	0.5825		656	0.584	0.9205
	657	0.6335	0.591		657	0.5965	0.988
	658	0.644	0.5975		658	0.607	1.0445
	659	0.65	0.602		659	0.614	1.09
	660	0.6555	0.6055		660	0.62	1.128
	661	0.658	0.609		661	0.625	1.1585
	662	0.6615	0.611		662	0.628	1.184
	663	0.663	0.613		663	0.631	1.204
	664	0.6645	0.615		664	0.633	1.2215
	665	0.666	0.616		665	0.635	1.235
	666	0.6665	0.617		666	0.636	1.2465
	667	0.666	0.6175		667	0.637	1.256
	668	0.665	0.618		668	0.638	1.264
	669	0.6665	0.6185		669	0.639	1.2705
	670	0.665	0.62		670	0.64	1.2755
	671	0.665	0.62		671	0.64	1.2795
	672	0.665	0.6195		672	0.64	1.2835
	673	0.6635	0.62		673	0.6405	1.286
	674	0.6635	0.621		674	0.6405	1.2885
	675	0.6635	0.621		675	0.6405	1.2905
	676	0.6625	0.621		676	0.6405	1.292
	677	0.661	0.622		677	0.64	1.2925
	678	0.661	0.6215		678	0.6405	1.2935
	679	0.66	0.622		679	0.642	1.294
	680	0.66	0.622		680	0.64	1.2945
	681	0.6595	0.6225		681	0.6405	1.2945
	682	0.6595	0.6225		682	0.64	1.2945
	683	0.659	0.623		683	0.64	1.295
	684	0.6585	0.6235		684	0.64	1.2945
	685	0.658	0.6235		685	0.64	1.294
	686	0.6575	0.6235		686	0.6385	1.2935
	687	0.657	0.6235		687	0.639	1.2925
	688	0.656	0.624		688	0.639	1.292
	689	0.6555	0.625		689	0.639	1.291
	690	0.6555	0.625		690	0.6385	1.291
	691	0.6555	0.6245		691	0.6385	1.2895
	692	0.6555	0.624		692	0.6385	1.289
	693	0.6545	0.6255		693	0.6385	1.288
	694	0.655	0.626		694	0.6385	1.287
	695	0.6545	0.6255		695	0.638	1.286
	696	0.6545	0.6255		696	0.638	1.2855
	697	0.6535	0.626		697	0.6375	1.2845
	698	0.6545	0.626		698	0.638	1.2835
	699	0.6545	0.626		699	0.637	1.2825
	700	0.654	0.627		700	0.6375	1.2815
	701	0.6535	0.627		701	0.637	1.281
	702	0.654	0.6275		702	0.637	1.2795
	703	0.653	0.627		703	0.6375	1.2785
	704	0.6535	0.628		704	0.637	1.278
	705	0.653	0.628		705	0.637	1.277
	706	0.653	0.6275		706	0.6365	1.276
	707	0.6535	0.628		707	0.637	1.275
	708	0.6525	0.6285		708	0.6365	1.274
	709	0.6535	0.6285		709	0.637	1.2735
	710	0.6535	0.6295		710	0.6365	1.2725
	711	0.6535	0.6295		711	0.637	1.271
	712	0.6535	0.6295		712	0.636	1.27
	713	0.6535	0.63		713	0.636	1.2695
	714	0.653	0.63		714	0.6365	1.269
	715	0.6535	0.63		715	0.6365	1.268
	716	0.6535	0.631		716	0.636	1.2665
	717	0.6525	0.6315		717	0.636	1.2655
	718	0.653	0.631		718	0.635	1.2645
	719	0.6535	0.6315		719	0.636	1.264
	720	0.654	0.6315		720	0.636	1.2635
	721	0.654	0.6315		721	0.636	1.262
	722	0.6545	0.632		722	0.636	1.261
	723	0.654	0.632		723	0.636	1.26
	724	0.6545	0.632		724	0.636	1.259
	725	0.6535	0.6335		725	0.6365	1.258
	726	0.655	0.6335		726	0.6365	1.2575
	727	0.6535	0.6335		727	0.637	1.257
	728	0.655	0.634		728	0.6365	1.256
	729	0.6545	0.6345		729	0.637	1.2545
	730	0.6545	0.635		730	0.637	1.254
	731	0.655	0.635		731	0.6365	1.2525
	732	0.655	0.6355		732	0.637	1.2525
	733	0.6545	0.6355		733	0.637	1.2515
	734	0.656	0.636		734	0.637	1.2505
	735	0.656	0.6355		735	0.6375	1.25
	736	0.656	0.6365		736	0.6375	1.2485
	737	0.657	0.637		737	0.638	1.2485
	738	0.656	0.6365		738	0.638	1.2475
	739	0.6565	0.6375		739	0.638	1.2465
	740	0.656	0.638		740	0.6385	1.246
	741	0.657	0.638		741	0.6385	1.246
	742	0.6575	0.638		742	0.6385	1.245
	743	0.6575	0.638		743	0.639	1.2445
	744	0.657	0.6385		744	0.6385	1.244
	745	0.658	0.639		745	0.639	1.2435
	746	0.657	0.6395		746	0.6395	1.243
	747	0.6575	0.639		747	0.6395	1.2425
	748	0.6575	0.6395		748	0.639	1.2415
	749	0.6585	0.64		749	0.64	1.241
	750	0.659	0.6405		750	0.6405	1.241
	751	0.659	0.6405		751	0.6405	1.2405
	752	0.629	0.6195		752	0.64	1.2
	753	0.5895	0.5895		753	0.5915	1.078
	754	0.566	0.5695		754	0.556	0.9785
	755	0.551	0.555		755	0.535	0.904
	756	0.54	0.5445		756	0.5235	0.845
	757	0.532	0.5365		757	0.516	0.7995
	758	0.526	0.53		758	0.5105	0.7625
	759	0.5215	0.524		759	0.506	0.732
	760	0.519	0.5195		760	0.5025	0.707
	761	0.5155	0.5155		761	0.49975	0.6855
	762	0.513	0.512		762	0.4974	0.6675
	763	0.51	0.509		763	0.4952	0.651
	764	0.5085	0.507		764	0.4933	0.637
	765	0.509	0.5045		765	0.49045	0.6255
	766	0.5055	0.5025		766	0.4898	0.6145
	767	0.5065	0.5005		767	0.4893	0.604
	768	0.5045	0.4988		768	0.4864	0.5965
	769	0.505	0.49675		769	0.48635	0.588
	770	0.5045	0.4962		770	0.48505	0.5815
	771	0.504	0.4953		771	0.48455	0.5745
	772	0.5035	0.49295		772	0.4829	0.5685
	773	0.5035	0.4925		773	0.4823	0.5635
	774	0.503	0.4914		774	0.48145	0.559
	775	0.5025	0.49025		775	0.48065	0.5545
	776	0.5025	0.4897		776	0.4806	0.5505
	777	0.5025	0.4888		777	0.4794	0.547
	778	0.5025	0.4887		778	0.47895	0.543
	779	0.5025	0.48765		779	0.4786	0.54
	780	0.5015	0.4868		780	0.4786	0.537
	781	0.5015	0.4858		781	0.47705	0.534
	782	0.501	0.48585		782	0.47675	0.532
	783	0.5005	0.4852		783	0.4764	0.5295
	784	0.5005	0.48455		784	0.4761	0.527
	785	0.501	0.48345		785	0.47575	0.525
	786	0.501	0.48335		786	0.47565	0.523
	787	0.5	0.48275		787	0.47505	0.5215
	788	0.49955	0.48225		788	0.4749	0.52
	789	0.49935	0.4811		789	0.47435	0.518
	790	0.49935	0.481		790	0.47375	0.5165
	791	0.4981	0.4811		791	0.4737	0.5155
	792	0.49805	0.48075		792	0.473	0.5135
	793	0.4993	0.47965		793	0.473	0.512
	794	0.4979	0.4793		794	0.4727	0.5115
	795	0.49645	0.479		795	0.4724	0.51
	796	0.49715	0.479		796	0.47185	0.509
	797	0.4967	0.4781		797	0.47095	0.508
	798	0.49615	0.47795		798	0.47125	0.507
	799	0.49495	0.47805		799	0.4709	0.5055
	800	0.4951	0.4773		800	0.4701	0.505
	801	0.49385	0.477		801	0.47025	0.504
	802	0.4939	0.47645		802	0.47005	0.503
	803	0.49305	0.4764		803	0.4695	0.502
	804	0.4927	0.47625		804	0.4692	0.5015
	805	0.4917	0.4756		805	0.4693	0.501
	806	0.49185	0.47585		806	0.46995	0.5005
	807	0.491	0.47555		807	0.4691	0.49975
	808	0.49015	0.4755		808	0.46855	0.49905
	809	0.48995	0.47425		809	0.46795	0.4983
	810	0.48855	0.4755		810	0.4678	0.4975
	811	0.4886	0.4743		811	0.46775	0.49725
	812	0.4884	0.47405		812	0.46745	0.49655
	813	0.488	0.47435		813	0.46725	0.4961
	814	0.4879	0.47395		814	0.4648	0.49555
	815	0.4867	0.47365		815	0.4673	0.4948
	816	0.4867	0.47345		816	0.4661	0.4942
	817	0.48545	0.4732		817	0.46595	0.49375
	818	0.48485	0.47315		818	0.46525	0.49375
	819	0.4847	0.47285		819	0.46585	0.49285
	820	0.48455	0.47305		820	0.46515	0.49255
	821	0.48315	0.47265		821	0.46505	0.492
	822	0.4829	0.4718		822	0.4644	0.4916
	823	0.48215	0.47235		823	0.46405	0.491
	824	0.48245	0.47225		824	0.4642	0.49105
	825	0.48215	0.47215		825	0.46405	0.49005
	826	0.4826	0.4717		826	0.46365	0.48995
	827	0.48065	0.4716		827	0.46295	0.4891
	828	0.4808	0.47155		828	0.46285	0.48895
	829	0.47985	0.4713		829	0.4626	0.48855
	830	0.4789	0.47095		830	0.46205	0.4874
	831	0.47985	0.47125		831	0.4621	0.4876
	832	0.4786	0.4711		832	0.4617	0.4872
	833	0.4781	0.471		833	0.46145	0.48705
	834	0.47765	0.47095		834	0.4608	0.4863
	835	0.4784	0.47115		835	0.46075	0.486
	836	0.4775	0.4702		836	0.4603	0.4858
	837	0.47705	0.4709		837	0.45985	0.4854
	838	0.4761	0.47085		838	0.46025	0.4851
	839	0.47615	0.47045		839	0.4595	0.48445
	840	0.47605	0.4699		840	0.4601	0.48425
	841	0.4753	0.4701		841	0.4594	0.4842
	842	0.47525	0.47		842	0.4582	0.48375
	843	0.47525	0.4705		843	0.45795	0.48315
	844	0.47505	0.4696		844	0.4582	0.48245
	845	0.47505	0.47		845	0.45775	0.48205
	846	0.47485	0.4695		846	0.4569	0.4819
	847	0.4737	0.46985		847	0.4576	0.4817
	848	0.47355	0.46905		848	0.45735	0.4813
	849	0.4727	0.4698		849	0.45665	0.4807
	850	0.4726	0.4702		850	0.456	0.48015
	851	0.47275	0.4696		851	0.45625	0.4798
	852	0.548	0.5185		852	0.46825	0.5705
	853	0.5715	0.543		853	0.5325	0.668
	854	0.5895	0.5625		854	0.557	0.7615
	855	0.606	0.577		855	0.5755	0.8485
	856	0.62	0.5875		856	0.591	0.927
	857	0.632	0.596		857	0.604	0.9945
	858	0.642	0.601		858	0.615	1.051
	859	0.6475	0.6065		859	0.623	1.097
	860	0.6525	0.611		860	0.629	1.135
	861	0.6555	0.613		861	0.6345	1.167
	862	0.659	0.6155		862	0.638	1.192
	863	0.6605	0.617		863	0.6405	1.213
	864	0.662	0.6185		864	0.6435	1.23
	865	0.662	0.6195		865	0.6455	1.244
	866	0.6635	0.6205		866	0.647	1.2555
	867	0.663	0.6215		867	0.648	1.2655
	868	0.663	0.622		868	0.648	1.2735
	869	0.6625	0.6225		869	0.6495	1.2795
	870	0.663	0.6235		870	0.65	1.285
	871	0.6625	0.623		871	0.65	1.289
	872	0.6615	0.624		872	0.651	1.293
	873	0.661	0.624		873	0.651	1.296
	874	0.66	0.624		874	0.6515	1.2985
	875	0.66	0.6245		875	0.6515	1.3
	876	0.659	0.625		876	0.6515	1.302
	877	0.659	0.6255		877	0.6525	1.302
	878	0.658	0.6255		878	0.652	1.303
	879	0.6575	0.625		879	0.6515	1.3035
	880	0.6575	0.626		880	0.6515	1.304
	881	0.656	0.626		881	0.652	1.304
	882	0.656	0.6255		882	0.6515	1.304
	883	0.6555	0.6265		883	0.6515	1.3035
	884	0.6545	0.6275		884	0.6515	1.303
	885	0.6545	0.627		885	0.6515	1.3025
	886	0.653	0.6275		886	0.6515	1.302
	887	0.654	0.627		887	0.651	1.3015
	888	0.6535	0.6275		888	0.651	1.301
	889	0.6535	0.628		889	0.6505	1.3
	890	0.652	0.6275		890	0.6505	1.299
	891	0.6515	0.629		891	0.6505	1.2975
	892	0.6525	0.629		892	0.6505	1.297
	893	0.652	0.6295		893	0.651	1.2965
	894	0.652	0.629		894	0.6505	1.2955
	895	0.6515	0.6295		895	0.6495	1.294
	896	0.6505	0.63		896	0.65	1.2935
	897	0.6515	0.6305		897	0.65	1.292
	898	0.65	0.63		898	0.65	1.2905
	899	0.6505	0.6305		899	0.65	1.29
	900	0.651	0.6305		900	0.6495	1.2885
	901	0.651	0.631		901	0.6505	1.2875
	902	0.65	0.631		902	0.649	1.2865
	903	0.6495	0.632		903	0.6495	1.2855
	904	0.65	0.632		904	0.649	1.2845
	905	0.651	0.632		905	0.649	1.283
	906	0.6495	0.632		906	0.6495	1.282
	907	0.65	0.6325		907	0.649	1.281
	908	0.65	0.6325		908	0.649	1.2795
	909	0.651	0.6325		909	0.649	1.279
	910	0.6495	0.6335		910	0.649	1.2775
	911	0.6495	0.6335		911	0.649	1.2765
	912	0.6495	0.634		912	0.6495	1.2755
	913	0.6505	0.635		913	0.649	1.2745
	914	0.6495	0.635		914	0.649	1.2735
	915	0.6505	0.634		915	0.6495	1.2725
	916	0.65	0.635		916	0.649	1.271
	917	0.65	0.6355		917	0.649	1.2705
	918	0.6505	0.636		918	0.649	1.269
	919	0.6515	0.6355		919	0.649	1.268
	920	0.6515	0.636		920	0.649	1.267
	921	0.6505	0.636		921	0.6495	1.2665
	922	0.6505	0.636		922	0.649	1.265
	923	0.651	0.637		923	0.6495	1.2645
	924	0.651	0.6365		924	0.6495	1.2635
	925	0.6515	0.6375		925	0.6495	1.2625
	926	0.651	0.639		926	0.6495	1.2615
	927	0.652	0.6375		927	0.649	1.261
	928	0.652	0.639		928	0.6495	1.2605
	929	0.652	0.6385		929	0.6505	1.259
	930	0.652	0.6385		930	0.65	1.259
	931	0.6515	0.6395		931	0.6505	1.258
	932	0.6525	0.6395		932	0.65	1.257
	933	0.652	0.64		933	0.65	1.2565
	934	0.6535	0.64		934	0.6495	1.256
	935	0.6525	0.64		935	0.6505	1.255
	936	0.6525	0.641		936	0.65	1.255
	937	0.6535	0.641		937	0.6505	1.254
	938	0.6535	0.641		938	0.6505	1.2535
	939	0.654	0.6405		939	0.651	1.253
	940	0.653	0.6425		940	0.6515	1.2525
	941	0.6545	0.6425		941	0.6515	1.252
	942	0.6535	0.643		942	0.6515	1.252
	943	0.6545	0.643		943	0.6515	1.251
	944	0.6535	0.6435		944	0.651	1.2505
	945	0.655	0.6435		945	0.652	1.251
	946	0.6555	0.644		946	0.6525	1.2505
	947	0.655	0.644		947	0.6525	1.2495
	948	0.654	0.6445		948	0.6525	1.2495
	949	0.6545	0.6445		949	0.6525	1.249
	950	0.655	0.6455		950	0.6515	1.2485
	951	0.6545	0.646		951	0.6515	1.2485
	952	0.625	0.6235		952	0.6535	1.2075
	953	0.5865	0.594		953	0.6035	1.085
	954	0.563	0.5735		954	0.5645	0.9845
	955	0.547	0.5595		955	0.5445	0.908
	956	0.537	0.5495		956	0.533	0.8505
	957	0.5295	0.5415		957	0.5245	0.805
	958	0.5225	0.535		958	0.5185	0.7675
	959	0.5195	0.529		959	0.514	0.7375
	960	0.516	0.5245		960	0.5105	0.7125
	961	0.5125	0.521		961	0.5085	0.6905
	962	0.5105	0.517		962	0.5045	0.673
	963	0.5075	0.5145		963	0.503	0.656
	964	0.507	0.5115		964	0.5	0.6435
	965	0.5055	0.51		965	0.4985	0.6305
	966	0.5035	0.5075		966	0.49715	0.6195
	967	0.5025	0.506		967	0.49575	0.61
	968	0.5025	0.504		968	0.4931	0.601
	969	0.502	0.503		969	0.49335	0.5935
	970	0.501	0.501		970	0.4915	0.586
	971	0.502	0.4995		971	0.49045	0.5795
	972	0.501	0.4988		972	0.48995	0.5735
	973	0.4997	0.4973		973	0.48895	0.568
	974	0.5005	0.49645		974	0.4877	0.563
	975	0.5	0.49575		975	0.48725	0.559
	976	0.4999	0.4949		976	0.48635	0.555
	977	0.49935	0.49455		977	0.486	0.551
	978	0.49925	0.4932		978	0.48515	0.5475
	979	0.5005	0.4925		979	0.48455	0.544
	980	0.49885	0.492		980	0.4845	0.541
	981	0.49945	0.49085		981	0.48365	0.5385
	982	0.498	0.4905		982	0.48305	0.536
	983	0.4986	0.49		983	0.4826	0.5325
	984	0.49805	0.48915		984	0.4822	0.5305
	985	0.4982	0.4888		985	0.48165	0.528
	986	0.498	0.48795		986	0.4811	0.5265
	987	0.4977	0.4874		987	0.48105	0.524
	988	0.49755	0.4874		988	0.48085	0.5225
	989	0.4971	0.48665		989	0.48025	0.5205
	990	0.49675	0.48605		990	0.4795	0.5185
	991	0.49595	0.4857		991	0.47975	0.5165
	992	0.49605	0.4853		992	0.47925	0.5155
	993	0.49535	0.4851		993	0.4778	0.514
	994	0.4954	0.48445		994	0.4789	0.5125
	995	0.49425	0.4845		995	0.478	0.5115
	996	0.4941	0.4839		996	0.47785	0.5095
	997	0.49285	0.4835		997	0.47735	0.509
	998	0.4935	0.48295		998	0.4777	0.508
	999	0.4926	0.48295		999	0.4763	0.506
	1000	0.4918	0.4822		1000	0.477	0.5055
	1001	0.49185	0.48225		1001	0.4761	0.5045
	1002	0.49025	0.48205		1002	0.476	0.5035
	1003	0.49135	0.4817		1003	0.4758	0.5025
	1004	0.49065	0.48075		1004	0.47585	0.501
	1005	0.4887	0.4811		1005	0.4753	0.501
	1006	0.4886	0.4805		1006	0.475	0.4998
	1007	0.4884	0.4803		1007	0.4748	0.49935
	1008	0.48765	0.48		1008	0.47425	0.49825
	1009	0.4878	0.48005		1009	0.4735	0.49755
	1010	0.4862	0.4798		1010	0.47355	0.49665
	1011	0.4858	0.479		1011	0.4735	0.49605
	1012	0.48645	0.47945		1012	0.47365	0.4951
	1013	0.48545	0.4788		1013	0.47305	0.49465
	1014	0.48495	0.4779		1014	0.4724	0.4941
	1015	0.48475	0.4785		1015	0.47295	0.4935
	1016	0.4837	0.4784		1016	0.4722	0.4925
	1017	0.48355	0.478		1017	0.47205	0.49195
	1018	0.4835	0.4776		1018	0.4716	0.4916
	1019	0.48255	0.4775		1019	0.47155	0.4908
	1020	0.4822	0.47735		1020	0.47105	0.4901
	1021	0.48265	0.47705		1021	0.4709	0.48985
	1022	0.4811	0.47735		1022	0.47055	0.4895
	1023	0.48155	0.4761		1023	0.4702	0.4887
	1024	0.48085	0.4767		1024	0.46985	0.48775
	1025	0.47935	0.4767		1025	0.46925	0.4878
	1026	0.4795	0.47645		1026	0.46925	0.48735
	1027	0.47815	0.4761		1027	0.4691	0.4871
	1028	0.47845	0.47625		1028	0.4684	0.4864
	1029	0.47905	0.47625		1029	0.4683	0.48625
	1030	0.4777	0.47605		1030	0.46775	0.4857
	1031	0.47615	0.47605		1031	0.4681	0.48565
	1032	0.4768	0.47575		1032	0.4675	0.48445
	1033	0.4765	0.47505		1033	0.467	0.48435
	1034	0.47615	0.47505		1034	0.4667	0.4837
	1035	0.476	0.4746		1035	0.4668	0.48345
	1036	0.47535	0.47515		1036	0.4666	0.4827
	1037	0.4751	0.475		1037	0.4648	0.48325
	1038	0.4743	0.4753		1038	0.4662	0.48275
	1039	0.4744	0.47505		1039	0.465	0.4826
	1040	0.47385	0.47415		1040	0.4655	0.48135
	1041	0.4744	0.47425		1041	0.4646	0.48165
	1042	0.47315	0.47425		1042	0.4642	0.4816
	1043	0.47325	0.47415		1043	0.46455	0.48065
	1044	0.47315	0.47435		1044	0.464	0.48095
	1045	0.47325	0.4744		1045	0.4635	0.48025
	1046	0.4723	0.4741		1046	0.4631	0.48
	1047	0.4719	0.4735		1047	0.4633	0.4797
	1048	0.4716	0.47365		1048	0.46275	0.47915
	1049	0.47085	0.4742		1049	0.46165	0.47875
	1050	0.471	0.4737		1050	0.4621	0.4786
	1051	0.47135	0.47365		1051	0.46195	0.478
	1052	0.5475	0.5235		1052	0.47495	0.5705
	1053	0.5695	0.5485		1053	0.5405	0.669
	1054	0.589	0.5665		1054	0.564	0.7625
	1055	0.604	0.581		1055	0.5845	0.85
	1056	0.618	0.5915		1056	0.5995	0.928
	1057	0.63	0.5995		1057	0.613	0.9955
	1058	0.638	0.606		1058	0.624	1.0515
	1059	0.646	0.61		1059	0.6315	1.0985
	1060	0.6505	0.6135		1060	0.6385	1.137
	1061	0.6545	0.616		1061	0.644	1.169
	1062	0.6565	0.6195		1062	0.648	1.1945
	1063	0.6585	0.6205		1063	0.6515	1.2165
	1064	0.6595	0.622		1064	0.653	1.233
	1065	0.661	0.622		1065	0.656	1.248
	1066	0.6605	0.623		1066	0.6575	1.26
	1067	0.66	0.6235		1067	0.659	1.27
	1068	0.66	0.6245		1068	0.66	1.2775
	1069	0.66	0.6245		1069	0.6605	1.2845
	1070	0.659	0.625		1070	0.6615	1.29
	1071	0.659	0.6255		1071	0.662	1.295
	1072	0.659	0.626		1072	0.6615	1.2985
	1073	0.658	0.6265		1073	0.6625	1.3015
	1074	0.658	0.6265		1074	0.6625	1.304
	1075	0.6565	0.627		1075	0.6635	1.306
	1076	0.656	0.6265		1076	0.6635	1.308
	1077	0.6555	0.627		1077	0.665	1.309
	1078	0.6555	0.6275		1078	0.6645	1.31
	1079	0.654	0.628		1079	0.664	1.3105
	1080	0.6535	0.628		1080	0.6635	1.311
	1081	0.6535	0.628		1081	0.664	1.311
	1082	0.6525	0.628		1082	0.664	1.311
	1083	0.6515	0.6285		1083	0.6625	1.3105
	1084	0.651	0.6285		1084	0.6635	1.31
	1085	0.652	0.629		1085	0.664	1.31
	1086	0.6505	0.629		1086	0.6635	1.3095
	1087	0.6495	0.6295		1087	0.663	1.309
	1088	0.65	0.63		1088	0.663	1.3085
	1089	0.6495	0.63		1089	0.663	1.307
	1090	0.6485	0.6305		1090	0.6635	1.3065
	1091	0.6485	0.631		1091	0.6635	1.3055
	1092	0.648	0.631		1092	0.663	1.305
	1093	0.648	0.63		1093	0.6625	1.304
	1094	0.649	0.631		1094	0.663	1.303
	1095	0.6475	0.6315		1095	0.663	1.302
	1096	0.648	0.6315		1096	0.662	1.3015
	1097	0.6475	0.6315		1097	0.6625	1.3005
	1098	0.647	0.6325		1098	0.663	1.2995
	1099	0.647	0.632		1099	0.6625	1.298
	1100	0.647	0.6325		1100	0.6625	1.2975
	1101	0.647	0.6325		1101	0.662	1.296
	1102	0.647	0.633		1102	0.662	1.295
	1103	0.6475	0.633		1103	0.662	1.294
	1104	0.6455	0.634		1104	0.6615	1.2935
	1105	0.647	0.6335		1105	0.6625	1.2925
	1106	0.646	0.634		1106	0.6625	1.2915
	1107	0.646	0.6345		1107	0.6615	1.29
	1108	0.6465	0.634		1108	0.6605	1.289
	1109	0.6455	0.6345		1109	0.6625	1.288
	1110	0.6465	0.635		1110	0.6615	1.2875
	1111	0.646	0.6355		1111	0.6615	1.286
	1112	0.646	0.6355		1112	0.662	1.285
	1113	0.6465	0.636		1113	0.662	1.284
	1114	0.646	0.636		1114	0.661	1.283
	1115	0.6465	0.6365		1115	0.662	1.282
	1116	0.646	0.637		1116	0.6615	1.2815
	1117	0.647	0.6365		1117	0.661	1.2805
	1118	0.6465	0.638		1118	0.6615	1.279
	1119	0.6465	0.6375		1119	0.6615	1.2785
	1120	0.6465	0.6385		1120	0.661	1.277
	1121	0.647	0.6385		1121	0.662	1.2765
	1122	0.6475	0.6385		1122	0.6615	1.276
	1123	0.6475	0.6385		1123	0.662	1.275
	1124	0.647	0.639		1124	0.662	1.274
	1125	0.6485	0.6395		1125	0.662	1.2725
	1126	0.6475	0.6395		1126	0.6625	1.2715
	1127	0.648	0.6405		1127	0.662	1.271
	1128	0.6475	0.6405		1128	0.662	1.2705
	1129	0.6475	0.6405		1129	0.662	1.269
	1130	0.649	0.641		1130	0.6625	1.2685
	1131	0.6475	0.6415		1131	0.6625	1.268
	1132	0.6485	0.6415		1132	0.663	1.2665
	1133	0.649	0.6415		1133	0.6625	1.266
	1134	0.6485	0.6425		1134	0.6625	1.2645
	1135	0.6495	0.6425		1135	0.663	1.2645
	1136	0.648	0.6425		1136	0.663	1.2635
	1137	0.649	0.6435		1137	0.663	1.263
	1138	0.6485	0.644		1138	0.663	1.2615
	1139	0.65	0.6435		1139	0.663	1.2615
	1140	0.65	0.6435		1140	0.664	1.2605
	1141	0.65	0.644		1141	0.6635	1.26
	1142	0.65	0.644		1142	0.6635	1.259
	1143	0.6505	0.645		1143	0.664	1.2585
	1144	0.65	0.645		1144	0.664	1.258
	1145	0.6505	0.6445		1145	0.6645	1.257
	1146	0.651	0.646		1146	0.6645	1.256
	1147	0.651	0.6465		1147	0.6645	1.256
	1148	0.652	0.6465		1148	0.665	1.2555
	1149	0.65	0.647		1149	0.665	1.2545
	1150	0.6515	0.647		1150	0.6655	1.254
	1151	0.6515	0.6475		1151	0.665	1.2535
	1152	0.622	0.626		1152	0.6655	1.212
	1153	0.584	0.597		1153	0.6135	1.0875
	1154	0.5595	0.5775		1154	0.575	0.9875
	1155	0.544	0.563		1155	0.553	0.911
	1156	0.535	0.5525		1156	0.541	0.8525
	1157	0.5265	0.5445		1157	0.5325	0.8065
	1158	0.5215	0.538		1158	0.5255	0.77
	1159	0.5165	0.533		1159	0.5215	0.739
	1160	0.5115	0.5285		1160	0.5175	0.714
	1161	0.51	0.524		1161	0.514	0.692
	1162	0.507	0.521		1162	0.511	0.6735
	1163	0.506	0.5175		1163	0.5095	0.658
	1164	0.504	0.5155		1164	0.5065	0.6435
	1165	0.503	0.513		1165	0.5045	0.631
	1166	0.502	0.511		1166	0.5025	0.62
	1167	0.5005	0.5095		1167	0.5015	0.6105
	1168	0.49925	0.508		1168	0.49955	0.601
	1169	0.5	0.5065		1169	0.49845	0.593
	1170	0.499	0.5055		1170	0.4972	0.586
	1171	0.4989	0.504		1171	0.49685	0.5785
	1172	0.49835	0.5025		1172	0.49525	0.5725
	1173	0.49765	0.501		1173	0.49455	0.5675
	1174	0.49795	0.501		1174	0.4938	0.5625
	1175	0.49725	0.49985		1175	0.49225	0.5575
	1176	0.49645	0.4987		1176	0.49195	0.553
	1177	0.49665	0.4987		1177	0.4915	0.549
	1178	0.49745	0.4972		1178	0.4902	0.5455
	1179	0.49655	0.49595		1179	0.4897	0.542
	1180	0.4954	0.4955		1180	0.4895	0.5385
	1181	0.4969	0.49525		1181	0.4888	0.5355
	1182	0.4962	0.49435		1182	0.48815	0.533
	1183	0.4944	0.49355		1183	0.48785	0.5305
	1184	0.49565	0.4935		1184	0.48705	0.528
	1185	0.49525	0.4928		1185	0.4866	0.5255
	1186	0.49505	0.4921		1186	0.48635	0.523
	1187	0.496	0.4913		1187	0.4859	0.521
	1188	0.4944	0.49105		1188	0.4852	0.5185
	1189	0.49405	0.48995		1189	0.48445	0.517
	1190	0.4934	0.49025		1190	0.48495	0.5165
	1191	0.4932	0.48955		1191	0.4839	0.514
	1192	0.4932	0.48925		1192	0.4837	0.5125
	1193	0.49145	0.4883		1193	0.48345	0.5115
	1194	0.4924	0.48825		1194	0.4828	0.51
	1195	0.4919	0.48825		1195	0.48245	0.509
	1196	0.4907	0.4878		1196	0.48245	0.507
	1197	0.49065	0.48735		1197	0.4819	0.506
	1198	0.48995	0.48715		1198	0.4821	0.505
	1199	0.4897	0.48655		1199	0.48125	0.504
	1200	0.4895	0.4861		1200	0.48125	0.503
	1201	0.4889	0.4853		1201	0.4804	0.502
	1202	0.4884	0.48555		1202	0.48015	0.5005
	1203	0.48705	0.48525		1203	0.48	0.4999
	1204	0.48685	0.48545		1204	0.48005	0.49915
	1205	0.4864	0.48485		1205	0.479	0.49855
	1206	0.48565	0.48425		1206	0.47915	0.49745
	1207	0.4865	0.4842		1207	0.4791	0.49645
	1208	0.4845	0.4843		1208	0.47875	0.49595
	1209	0.48415	0.48395		1209	0.47835	0.4955
	1210	0.48435	0.4832		1210	0.47835	0.4944
	1211	0.48225	0.4834		1211	0.47775	0.4941
	1212	0.48245	0.48285		1212	0.47705	0.493
	1213	0.48265	0.48265		1213	0.47655	0.4927
	1214	0.4828	0.4822		1214	0.47705	0.4926
	1215	0.48165	0.4827		1215	0.47645	0.4918
	1216	0.4805	0.48245		1216	0.4761	0.491
	1217	0.48025	0.4818		1217	0.4759	0.49065
	1218	0.48055	0.4811		1218	0.47545	0.49025
	1219	0.4785	0.48155		1219	0.4754	0.4895
	1220	0.4789	0.48115		1220	0.4754	0.48885
	1221	0.47815	0.48095		1221	0.47455	0.4883
	1222	0.47825	0.48055		1222	0.47375	0.4882
	1223	0.47765	0.48005		1223	0.4738	0.4882
	1224	0.47695	0.4804		1224	0.4736	0.4873
	1225	0.4777	0.4803		1225	0.4736	0.4871
	1226	0.47635	0.4798		1226	0.4733	0.4862
	1227	0.47595	0.48035		1227	0.47265	0.4856
	1228	0.47685	0.47955		1228	0.473	0.4854
	1229	0.4745	0.4796		1229	0.47275	0.48515
	1230	0.47485	0.4798		1230	0.4718	0.4846
	1231	0.474	0.4797		1231	0.4709	0.48385
	1232	0.4736	0.47935		1232	0.47095	0.48335
	1233	0.4732	0.47855		1233	0.47095	0.4834
	1234	0.4728	0.47885		1234	0.4706	0.48275
	1235	0.47175	0.47875		1235	0.47065	0.48205
	1236	0.4726	0.4788		1236	0.47015	0.4819
	1237	0.47165	0.4784		1237	0.4698	0.48125
	1238	0.4712	0.4793		1238	0.46955	0.48155
	1239	0.47125	0.47825		1239	0.46865	0.4803
	1240	0.47085	0.4789		1240	0.4698	0.4801
	1241	0.4703	0.47815		1241	0.468	0.4803
	1242	0.46985	0.47815		1242	0.46785	0.47965
	1243	0.4695	0.47805		1243	0.4676	0.47965
	1244	0.46885	0.4782		1244	0.46715	0.4789
	1245	0.4691	0.4778		1245	0.46635	0.47835
	1246	0.4689	0.47765		1246	0.46635	0.4781
	1247	0.469	0.4773		1247	0.46605	0.4772
	1248	0.4675	0.47715		1248	0.46585	0.47715
	1249	0.46805	0.4777		1249	0.4653	0.4768
	1250	0.46715	0.47755		1250	0.4644	0.4761
	1251	0.46805	0.47765		1251	0.465	0.4764
	1252	0.545	0.528		1252	0.4785	0.57
	1253	0.567	0.5525		1253	0.5455	0.6695
	1254	0.584	0.5715		1254	0.57	0.7625
	1255	0.602	0.5845		1255	0.5885	0.8505
	1256	0.6145	0.5945		1256	0.604	0.9275
	1257	0.6255	0.602		1257	0.6185	0.994
	1258	0.635	0.6085		1258	0.6285	1.0505
	1259	0.6415	0.613		1259	0.638	1.0975
	1260	0.6465	0.6165		1260	0.645	1.136
	1261	0.649	0.6195		1261	0.6505	1.1675
	1262	0.652	0.6215		1262	0.6555	1.193
	1263	0.654	0.623		1263	0.659	1.215
	1264	0.6545	0.6245		1264	0.661	1.2325
	1265	0.6555	0.625		1265	0.6635	1.247
	1266	0.6555	0.626		1266	0.665	1.2585
	1267	0.654	0.6265		1267	0.666	1.269
	1268	0.6545	0.627		1268	0.668	1.277
	1269	0.6545	0.6275		1269	0.6685	1.284
	1270	0.654	0.6275		1270	0.669	1.29
	1271	0.653	0.6285		1271	0.6695	1.294
	1272	0.653	0.6285		1272	0.6705	1.298
	1273	0.652	0.629		1273	0.671	1.301
	1274	0.6505	0.6295		1274	0.6715	1.304
	1275	0.6505	0.629		1275	0.6715	1.3055
	1276	0.6505	0.6295		1276	0.6715	1.3075
	1277	0.65	0.63		1277	0.672	1.3085
	1278	0.6495	0.63		1278	0.672	1.309
	1279	0.648	0.6305		1279	0.672	1.309
	1280	0.6475	0.631		1280	0.672	1.31
	1281	0.647	0.6305		1281	0.672	1.31
	1282	0.647	0.631		1282	0.672	1.31
	1283	0.646	0.6315		1283	0.6715	1.31
	1284	0.646	0.6315		1284	0.672	1.3095
	1285	0.6455	0.632		1285	0.672	1.309
	1286	0.6445	0.6325		1286	0.6715	1.3085
	1287	0.6445	0.632		1287	0.6715	1.308
	1288	0.644	0.6325		1288	0.671	1.3075
	1289	0.6445	0.6325		1289	0.6725	1.3065
	1290	0.642	0.633		1290	0.6715	1.305
	1291	0.643	0.6325		1291	0.6715	1.3045
	1292	0.643	0.6335		1292	0.671	1.304
	1293	0.6425	0.6335		1293	0.6715	1.303
	1294	0.642	0.634		1294	0.671	1.302
	1295	0.6415	0.635		1295	0.6705	1.301
	1296	0.642	0.6345		1296	0.671	1.3
	1297	0.6415	0.6345		1297	0.6705	1.2985
	1298	0.6415	0.635		1298	0.6705	1.298
	1299	0.6415	0.635		1299	0.67	1.297
	1300	0.641	0.6355		1300	0.67	1.2965
	1301	0.6415	0.6355		1301	0.6695	1.295
	1302	0.6405	0.6355		1302	0.6695	1.2935
	1303	0.6405	0.636		1303	0.67	1.293
	1304	0.6405	0.6365		1304	0.67	1.292
	1305	0.641	0.637		1305	0.6695	1.2905
	1306	0.641	0.6375		1306	0.67	1.29
	1307	0.64	0.638		1307	0.67	1.2885
	1308	0.6415	0.638		1308	0.669	1.2875
	1309	0.6405	0.638		1309	0.67	1.287
	1310	0.6395	0.6385		1310	0.67	1.2855
	1311	0.64	0.639		1311	0.669	1.285
	1312	0.6405	0.6385		1312	0.669	1.2845
	1313	0.641	0.639		1313	0.6695	1.282
	1314	0.64	0.6395		1314	0.668	1.282
	1315	0.6405	0.64		1315	0.6695	1.281
	1316	0.641	0.6405		1316	0.6685	1.279
	1317	0.64	0.641		1317	0.6685	1.2785
	1318	0.6405	0.641		1318	0.668	1.278
	1319	0.6405	0.641		1319	0.669	1.2765
	1320	0.6405	0.6415		1320	0.6685	1.2755
	1321	0.6415	0.641		1321	0.669	1.2745
	1322	0.641	0.642		1322	0.67	1.274
	1323	0.6415	0.643		1323	0.6705	1.273
	1324	0.642	0.643		1324	0.67	1.2715
	1325	0.642	0.643		1325	0.6695	1.271
	1326	0.642	0.643		1326	0.6695	1.27
	1327	0.642	0.643		1327	0.6695	1.269
	1328	0.6425	0.6435		1328	0.6695	1.268
	1329	0.643	0.6435		1329	0.67	1.267
	1330	0.642	0.645		1330	0.6695	1.2665
	1331	0.6425	0.645		1331	0.6695	1.2655
	1332	0.643	0.645		1332	0.67	1.2645
	1333	0.643	0.645		1333	0.669	1.2635
	1334	0.6425	0.646		1334	0.6695	1.2625
	1335	0.643	0.646		1335	0.67	1.2615
	1336	0.6425	0.6465		1336	0.67	1.2605
	1337	0.642	0.647		1337	0.6695	1.26
	1338	0.643	0.647		1338	0.67	1.2585
	1339	0.643	0.647		1339	0.67	1.2585
	1340	0.6435	0.648		1340	0.6705	1.257
	1341	0.6445	0.648		1341	0.671	1.256
	1342	0.6445	0.648		1342	0.6705	1.2555
	1343	0.6455	0.648		1343	0.671	1.2545
	1344	0.6435	0.6495		1344	0.671	1.254
	1345	0.6445	0.6495		1345	0.67	1.2525
	1346	0.6455	0.6495		1346	0.6715	1.252
	1347	0.6445	0.6495		1347	0.671	1.252
	1348	0.645	0.65		1348	0.6715	1.2505
	1349	0.6455	0.651		1349	0.6715	1.2505
	1350	0.645	0.6515		1350	0.6715	1.2495
	1351	0.647	0.651		1351	0.672	1.2485
	1352	0.6165	0.63		1352	0.6725	1.2055
	1353	0.578	0.6005		1353	0.6175	1.081
	1354	0.554	0.5805		1354	0.5785	0.9805
	1355	0.5405	0.567		1355	0.556	0.9045
	1356	0.529	0.5565		1356	0.543	0.847
	1357	0.522	0.549		1357	0.5345	0.801
	1358	0.516	0.5425		1358	0.5275	0.764
	1359	0.5125	0.5365		1359	0.523	0.734
	1360	0.508	0.5325		1360	0.519	0.7085
	1361	0.5055	0.529		1361	0.515	0.687
	1362	0.503	0.525		1362	0.512	0.668
	1363	0.501	0.5225		1363	0.5095	0.6525
	1364	0.5	0.52		1364	0.5075	0.6385
	1365	0.49805	0.5175		1365	0.5055	0.626
	1366	0.49685	0.5155		1366	0.503	0.615
	1367	0.4961	0.514		1367	0.502	0.6045
	1368	0.4955	0.5125		1368	0.5005	0.5955
	1369	0.4945	0.511		1369	0.49895	0.5875
	1370	0.4941	0.509		1370	0.49725	0.5805
	1371	0.49355	0.5075		1371	0.49605	0.5745
	1372	0.4937	0.5065		1372	0.495	0.568
	1373	0.4939	0.5055		1373	0.49355	0.563
	1374	0.49335	0.5045		1374	0.49415	0.557
	1375	0.4932	0.504		1375	0.492	0.553
	1376	0.4932	0.503		1376	0.4912	0.549
	1377	0.4926	0.502		1377	0.4905	0.545
	1378	0.492	0.5005		1378	0.4896	0.5415
	1379	0.4929	0.5005		1379	0.48935	0.5375
	1380	0.4925	0.4997		1380	0.4887	0.535
	1381	0.4919	0.49945		1381	0.48785	0.532
	1382	0.49195	0.49815		1382	0.48725	0.5295
	1383	0.49125	0.49845		1383	0.48655	0.527
	1384	0.49075	0.4972		1384	0.4861	0.524
	1385	0.4911	0.49665		1385	0.4859	0.5225
	1386	0.4899	0.49655		1386	0.48505	0.5205
	1387	0.49065	0.4957		1387	0.4844	0.518
	1388	0.48995	0.49535		1388	0.48485	0.517
	1389	0.49025	0.4948		1389	0.48295	0.515
	1390	0.48895	0.4944		1390	0.48355	0.5135
	1391	0.48975	0.4938		1391	0.4829	0.512
	1392	0.4881	0.49375		1392	0.4828	0.5105
	1393	0.48755	0.49315		1393	0.48195	0.509
	1394	0.4877	0.49315		1394	0.4815	0.5075
	1395	0.4864	0.49215		1395	0.48085	0.506
	1396	0.48705	0.49165		1396	0.48085	0.505
	1397	0.48675	0.4911		1397	0.4805	0.504
	1398	0.4858	0.49095		1398	0.47965	0.503
	1399	0.4861	0.4912		1399	0.4797	0.5025
	1400	0.48575	0.49085		1400	0.4802	0.501
	1401	0.48435	0.4904		1401	0.47865	0.5005
	1402	0.4845	0.48965		1402	0.4786	0.49935
	1403	0.48405	0.4895		1403	0.4785	0.4983
	1404	0.483	0.48915		1404	0.47835	0.4974
	1405	0.48335	0.4887		1405	0.4773	0.4966
	1406	0.4824	0.4887		1406	0.47775	0.4961
	1407	0.4818	0.48805		1407	0.47585	0.4951
	1408	0.48215	0.48775		1408	0.4769	0.4942
	1409	0.4813	0.488		1409	0.47665	0.49375
	1410	0.47985	0.48775		1410	0.47675	0.4927
	1411	0.47965	0.4875		1411	0.4756	0.49205
	1412	0.47915	0.4869		1412	0.4758	0.49125
	1413	0.47885	0.48685		1413	0.4741	0.49105
	1414	0.4787	0.48625		1414	0.47455	0.49015
	1415	0.4769	0.48625		1415	0.47455	0.49
	1416	0.4777	0.48585		1416	0.474	0.48905
	1417	0.4769	0.4859		1417	0.47385	0.4884
	1418	0.47655	0.48495		1418	0.4738	0.48825
	1419	0.4753	0.48545		1419	0.47355	0.4875
	1420	0.47535	0.4848		1420	0.473	0.48665
	1421	0.4753	0.48485		1421	0.4731	0.4865
	1422	0.47455	0.48415		1422	0.4726	0.48605
	1423	0.4739	0.48425		1423	0.4716	0.4857
	1424	0.47285	0.4845		1424	0.4719	0.485
	1425	0.47385	0.4844		1425	0.4712	0.48455
	1426	0.4726	0.484		1426	0.47155	0.48405
	1427	0.47215	0.484		1427	0.47065	0.48315
	1428	0.4716	0.48405		1428	0.4706	0.4832
	1429	0.472	0.48365		1429	0.46985	0.48285
	1430	0.47065	0.4834		1430	0.46915	0.48255
	1431	0.4702	0.4827		1431	0.47025	0.48185
	1432	0.47095	0.4827		1432	0.4694	0.48145
	1433	0.4707	0.48305		1433	0.4688	0.4809
	1434	0.47	0.48325		1434	0.46795	0.4806
	1435	0.4696	0.4828		1435	0.4679	0.4799
	1436	0.4693	0.48245		1436	0.4681	0.47995
	1437	0.4683	0.48285		1437	0.4677	0.47925
	1438	0.46765	0.4826		1438	0.4671	0.4782
	1439	0.4669	0.48205		1439	0.4667	0.47875
	1440	0.46705	0.4823		1440	0.4665	0.478
	1441	0.4676	0.48215		1441	0.46625	0.4778
	1442	0.4672	0.4823		1442	0.46535	0.4774
	1443	0.4667	0.48175		1443	0.46535	0.4767
	1444	0.46585	0.4822		1444	0.46445	0.4764
	1445	0.4657	0.48165		1445	0.46425	0.4761
	1446	0.4652	0.48145		1446	0.46415	0.4753
	1447	0.46535	0.48135		1447	0.46405	0.47505
	1448	0.46535	0.48075		1448	0.46335	0.4744
	1449	0.4648	0.48085		1449	0.4635	0.4751
	1450	0.4645	0.48095		1450	0.4624	0.47405
	1451	0.46435	0.48115		1451	0.46265	0.474
	1452	0.544	0.533		1452	0.4764	0.569
	1453	0.5655	0.558		1453	0.545	0.6685
	1454	0.5825	0.576		1454	0.5695	0.761
	1455	0.599	0.589		1455	0.588	0.8465
	1456	0.6125	0.599		1456	0.605	0.923
	1457	0.6225	0.607		1457	0.6185	0.9895
	1458	0.632	0.6125		1458	0.63	1.0445
	1459	0.639	0.617		1459	0.6395	1.0915
	1460	0.6445	0.6205		1460	0.6465	1.13
	1461	0.6465	0.623		1461	0.652	1.1615
	1462	0.6485	0.625		1462	0.6565	1.1875
	1463	0.6495	0.6265		1463	0.66	1.209
	1464	0.65	0.6275		1464	0.663	1.2275
	1465	0.6525	0.628		1465	0.6655	1.242
	1466	0.651	0.629		1466	0.667	1.2535
	1467	0.651	0.6295		1467	0.6685	1.264
	1468	0.652	0.63		1468	0.67	1.272
	1469	0.651	0.63		1469	0.671	1.2795
	1470	0.65	0.63		1470	0.672	1.2845
	1471	0.65	0.6305		1471	0.6725	1.2895
	1472	0.6495	0.6315		1472	0.6735	1.294
	1473	0.6485	0.631		1473	0.674	1.297
	1474	0.6475	0.6315		1474	0.6735	1.299
	1475	0.6465	0.6325		1475	0.6745	1.301
	1476	0.6465	0.632		1476	0.6745	1.303
	1477	0.6455	0.632		1477	0.675	1.3045
	1478	0.645	0.633		1478	0.6755	1.3055
	1479	0.644	0.6325		1479	0.675	1.3055
	1480	0.643	0.633		1480	0.6755	1.306
	1481	0.643	0.6325		1481	0.675	1.306
	1482	0.6415	0.6335		1482	0.675	1.3055
	1483	0.6425	0.6335		1483	0.6755	1.3055
	1484	0.641	0.634		1484	0.6755	1.305
	1485	0.641	0.634		1485	0.6755	1.305
	1486	0.64	0.6345		1486	0.6745	1.3045
	1487	0.6405	0.6345		1487	0.6755	1.304
	1488	0.6395	0.635		1488	0.675	1.303
	1489	0.639	0.635		1489	0.675	1.3025
	1490	0.639	0.6355		1490	0.6745	1.3015
	1491	0.6385	0.636		1491	0.6745	1.301
	1492	0.638	0.636		1492	0.6745	1.3
	1493	0.6385	0.636		1493	0.6745	1.299
	1494	0.6375	0.6365		1494	0.6745	1.298
	1495	0.638	0.636		1495	0.6755	1.2965
	1496	0.638	0.637		1496	0.6745	1.2965
	1497	0.6375	0.637		1497	0.674	1.2955
	1498	0.6375	0.6375		1498	0.6735	1.294
	1499	0.6375	0.6375		1499	0.6735	1.293
	1500	0.637	0.638		1500	0.6735	1.2915
	1501	0.6365	0.638		1501	0.674	1.2915
	1502	0.6365	0.639		1502	0.674	1.2895
	1503	0.6365	0.639		1503	0.6745	1.2885
	1504	0.637	0.6395		1504	0.6735	1.2875
	1505	0.6365	0.639		1505	0.673	1.2865
	1506	0.636	0.639		1506	0.673	1.2855
	1507	0.636	0.64		1507	0.673	1.2845
	1508	0.6365	0.64		1508	0.673	1.283
	1509	0.636	0.641		1509	0.6735	1.282
	1510	0.636	0.6415		1510	0.673	1.281
	1511	0.636	0.641		1511	0.6725	1.28
	1512	0.636	0.6405		1512	0.673	1.2795
	1513	0.6365	0.642		1513	0.6725	1.2775
	1514	0.6355	0.642		1514	0.6725	1.277
	1515	0.636	0.643		1515	0.673	1.276
	1516	0.6365	0.6425		1516	0.672	1.275
	1517	0.6365	0.643		1517	0.6725	1.274
	1518	0.636	0.6435		1518	0.673	1.273
	1519	0.6365	0.6435		1519	0.673	1.2715
	1520	0.637	0.6435		1520	0.673	1.2705
	1521	0.637	0.645		1521	0.673	1.2695
	1522	0.636	0.645		1522	0.673	1.2685
	1523	0.637	0.6445		1523	0.673	1.2675
	1524	0.6365	0.6455		1524	0.6735	1.266
	1525	0.6375	0.646		1525	0.673	1.266
	1526	0.6375	0.6465		1526	0.6725	1.265
	1527	0.6375	0.646		1527	0.6725	1.264
	1528	0.6385	0.6465		1528	0.6725	1.263
	1529	0.638	0.647		1529	0.673	1.262
	1530	0.6385	0.647		1530	0.673	1.2615
	1531	0.6385	0.647		1531	0.6725	1.2605
	1532	0.639	0.648		1532	0.6735	1.259
	1533	0.6375	0.6485		1533	0.6725	1.2585
	1534	0.639	0.648		1534	0.674	1.2575
	1535	0.639	0.6485		1535	0.674	1.257
	1536	0.6395	0.6485		1536	0.6735	1.256
	1537	0.639	0.6495		1537	0.673	1.2555
	1538	0.6395	0.649		1538	0.674	1.255
	1539	0.6395	0.6505		1539	0.673	1.254
	1540	0.6395	0.6505		1540	0.674	1.253
	1541	0.6395	0.651		1541	0.6735	1.2525
	1542	0.64	0.651		1542	0.6735	1.2515
	1543	0.6405	0.651		1543	0.6745	1.251
	1544	0.641	0.6515		1544	0.674	1.25
	1545	0.641	0.652		1545	0.6735	1.2495
	1546	0.641	0.652		1546	0.674	1.2485
	1547	0.6405	0.653		1547	0.674	1.2475
	1548	0.641	0.652		1548	0.6735	1.247
	1549	0.6415	0.6535		1549	0.6745	1.2465
	1550	0.642	0.653		1550	0.675	1.246
	1551	0.642	0.653		1551	0.675	1.246
	1552	0.6125	0.6325		1552	0.6755	1.2025
	1553	0.574	0.604		1553	0.6195	1.078
	1554	0.5505	0.5845		1554	0.5785	0.9765
	1555	0.5365	0.57		1555	0.5565	0.9025
	1556	0.526	0.5605		1556	0.542	0.844
	1557	0.5185	0.5525		1557	0.533	0.799
	1558	0.5125	0.546		1558	0.5255	0.763
	1559	0.508	0.5405		1559	0.521	0.7325
	1560	0.5045	0.536		1560	0.517	0.708
	1561	0.502	0.5325		1561	0.513	0.6875
	1562	0.4998	0.5295		1562	0.51	0.6685
	1563	0.4972	0.527		1563	0.508	0.653
	1564	0.4957	0.5235		1564	0.505	0.6395
	1565	0.4947	0.521		1565	0.5035	0.627
	1566	0.493	0.5195		1566	0.5	0.616
	1567	0.4925	0.5175		1567	0.4993	0.6055
	1568	0.49175	0.5165		1568	0.49745	0.597
	1569	0.49115	0.514		1569	0.49625	0.589
	1570	0.4904	0.513		1570	0.49415	0.5815
	1571	0.491	0.5125		1571	0.49315	0.575
	1572	0.4896	0.5105		1572	0.49185	0.569
	1573	0.49005	0.509		1573	0.49085	0.564
	1574	0.4887	0.5085		1574	0.49055	0.5585
	1575	0.4894	0.507		1575	0.4889	0.554
	1576	0.48875	0.506		1576	0.48795	0.55
	1577	0.4894	0.5055		1577	0.4874	0.546
	1578	0.48885	0.5055		1578	0.4864	0.5425
	1579	0.48785	0.504		1579	0.48595	0.539
	1580	0.48915	0.5035		1580	0.4853	0.5355
	1581	0.48845	0.5025		1581	0.48415	0.533
	1582	0.4884	0.5025		1582	0.4831	0.5305
	1583	0.48735	0.502		1583	0.48345	0.528
	1584	0.48755	0.5015		1584	0.4827	0.525
	1585	0.4879	0.5005		1585	0.48235	0.523
	1586	0.48695	0.5		1586	0.48185	0.5205
	1587	0.4867	0.49975		1587	0.48245	0.5185
	1588	0.48615	0.4988		1588	0.4811	0.517
	1589	0.486	0.4983		1589	0.4804	0.515
	1590	0.4857	0.4981		1590	0.47965	0.5135
	1591	0.48525	0.4972		1591	0.4793	0.5115
	1592	0.4851	0.4965		1592	0.4787	0.5105
	1593	0.48545	0.49625		1593	0.47885	0.5085
	1594	0.48465	0.49655		1594	0.4785	0.5075
	1595	0.48365	0.4962		1595	0.47765	0.5065
	1596	0.48405	0.4956		1596	0.4773	0.505
	1597	0.48315	0.49455		1597	0.4772	0.504
	1598	0.482	0.49425		1598	0.4767	0.503
	1599	0.48135	0.494		1599	0.476	0.502
	1600	0.4822	0.4938		1600	0.4756	0.5005
	1601	0.48055	0.49335		1601	0.4748	0.5005
	1602	0.48055	0.49335		1602	0.47635	0.4987
	1603	0.4794	0.49295		1603	0.47515	0.49775
	1604	0.4803	0.4926		1604	0.47425	0.4976
	1605	0.4787	0.4922		1605	0.4744	0.49655
	1606	0.47755	0.4917		1606	0.47345	0.49515
	1607	0.47855	0.49145		1607	0.4736	0.49535
	1608	0.4777	0.49195		1608	0.4729	0.4942
	1609	0.47655	0.49135		1609	0.473	0.49355
	1610	0.4764	0.4911		1610	0.47295	0.4926
	1611	0.47675	0.4906		1611	0.4723	0.4925
	1612	0.47635	0.48985		1612	0.47185	0.4911
	1613	0.4753	0.49		1613	0.4717	0.49075
	1614	0.4742	0.4907		1614	0.471	0.4898
	1615	0.4743	0.4899		1615	0.47095	0.4899
	1616	0.4741	0.4894		1616	0.47065	0.489
	1617	0.4721	0.4897		1617	0.47055	0.48875
	1618	0.4735	0.4895		1618	0.4692	0.4882
	1619	0.47255	0.48875		1619	0.4695	0.48745
	1620	0.47245	0.48825		1620	0.46935	0.48685
	1621	0.4708	0.4884		1621	0.4686	0.4863
	1622	0.47135	0.4882		1622	0.4687	0.48575
	1623	0.47075	0.4879		1623	0.46805	0.4852
	1624	0.46995	0.4886		1624	0.4682	0.48535
	1625	0.4698	0.488		1625	0.4679	0.4848
	1626	0.47025	0.4875		1626	0.4676	0.4843
	1627	0.4687	0.4874		1627	0.46765	0.4837
	1628	0.46865	0.487		1628	0.46735	0.48325
	1629	0.46735	0.4873		1629	0.4666	0.48285
	1630	0.4679	0.4869		1630	0.46575	0.4828
	1631	0.46745	0.48705		1631	0.46575	0.4823
	1632	0.4666	0.48655		1632	0.46545	0.4816
	1633	0.4663	0.48615		1633	0.46495	0.48165
	1634	0.4663	0.4864		1634	0.4652	0.48135
	1635	0.4654	0.4865		1635	0.4646	0.48115
	1636	0.4649	0.48635		1636	0.4639	0.48015
	1637	0.46645	0.48565		1637	0.4637	0.47995
	1638	0.46485	0.48565		1638	0.46315	0.47965
	1639	0.465	0.4856		1639	0.4627	0.479
	1640	0.4658	0.48525		1640	0.463	0.47895
	1641	0.4648	0.4852		1641	0.46295	0.4791
	1642	0.4645	0.4851		1642	0.4621	0.4782
	1643	0.46295	0.48475		1643	0.4617	0.47805
	1644	0.46245	0.4852		1644	0.4616	0.47755
	1645	0.46175	0.48395		1645	0.46125	0.4774
	1646	0.46235	0.48435		1646	0.4602	0.47685
	1647	0.4619	0.4848		1647	0.46035	0.4766
	1648	0.4618	0.4846		1648	0.46005	0.47645
	1649	0.4613	0.4841		1649	0.45965	0.47605
	1650	0.46095	0.48465		1650	0.45945	0.4758
	1651	0.46165	0.4844		1651	0.45915	0.47565
	1652	0.541	0.5375		1652	0.474	0.5725
	1653	0.563	0.562		1653	0.5435	0.6725
	1654	0.579	0.5795		1654	0.5665	0.765
	1655	0.596	0.593		1655	0.5855	0.8505
	1656	0.609	0.6025		1656	0.602	0.926
	1657	0.62	0.61		1657	0.616	0.991
	1658	0.628	0.6165		1658	0.629	1.0465
	1659	0.6345	0.6195		1659	0.6375	1.0925
	1660	0.6395	0.6235		1660	0.646	1.131
	1661	0.643	0.6255		1661	0.6515	1.162
	1662	0.644	0.628		1662	0.655	1.189
	1663	0.645	0.629		1663	0.6605	1.21
	1664	0.647	0.6295		1664	0.663	1.228
	1665	0.647	0.6305		1665	0.6655	1.2435
	1666	0.6475	0.6315		1666	0.668	1.255
	1667	0.6475	0.632		1667	0.6695	1.265
	1668	0.6475	0.6325		1668	0.6705	1.274
	1669	0.6455	0.633		1669	0.6725	1.281
	1670	0.645	0.633		1670	0.6735	1.287
	1671	0.6455	0.6335		1671	0.674	1.2915
	1672	0.6445	0.6335		1672	0.674	1.295
	1673	0.643	0.6335		1673	0.675	1.2985
	1674	0.643	0.6335		1674	0.6755	1.301
	1675	0.6415	0.634		1675	0.6755	1.3035
	1676	0.6415	0.634		1676	0.676	1.305
	1677	0.641	0.634		1677	0.6765	1.3065
	1678	0.64	0.6345		1678	0.677	1.307
	1679	0.6395	0.635		1679	0.677	1.3075
	1680	0.639	0.6345		1680	0.677	1.308
	1681	0.6385	0.6355		1681	0.677	1.308
	1682	0.638	0.6355		1682	0.677	1.3085
	1683	0.637	0.6355		1683	0.678	1.308
	1684	0.637	0.6355		1684	0.6775	1.308
	1685	0.636	0.636		1685	0.677	1.3075
	1686	0.6355	0.6365		1686	0.6765	1.307
	1687	0.6355	0.6365		1687	0.6775	1.306
	1688	0.6335	0.637		1688	0.677	1.3055
	1689	0.6345	0.6375		1689	0.6765	1.305
	1690	0.633	0.6375		1690	0.677	1.304
	1691	0.6335	0.637		1691	0.677	1.303
	1692	0.633	0.638		1692	0.677	1.303
	1693	0.633	0.6385		1693	0.6775	1.3015
	1694	0.633	0.638		1694	0.6765	1.3005
	1695	0.632	0.639		1695	0.6765	1.2995
	1696	0.633	0.639		1696	0.6765	1.2985
	1697	0.632	0.639		1697	0.6765	1.2975
	1698	0.632	0.6395		1698	0.6755	1.2965
	1699	0.6315	0.64		1699	0.676	1.296
	1700	0.6315	0.6395		1700	0.676	1.294
	1701	0.631	0.64		1701	0.6755	1.293
	1702	0.631	0.64		1702	0.6765	1.292
	1703	0.6315	0.641		1703	0.6755	1.2915
	1704	0.6315	0.6405		1704	0.676	1.2905
	1705	0.632	0.6405		1705	0.6755	1.2895
	1706	0.6305	0.6415		1706	0.6755	1.288
	1707	0.631	0.641		1707	0.6755	1.287
	1708	0.6315	0.6425		1708	0.676	1.286
	1709	0.6315	0.6425		1709	0.6755	1.2845
	1710	0.6315	0.643		1710	0.675	1.284
	1711	0.631	0.6425		1711	0.6745	1.2825
	1712	0.6315	0.6425		1712	0.6745	1.282
	1713	0.631	0.644		1713	0.675	1.2805
	1714	0.631	0.644		1714	0.675	1.2795
	1715	0.6305	0.644		1715	0.675	1.2785
	1716	0.632	0.6445		1716	0.675	1.2775
	1717	0.6315	0.6445		1717	0.674	1.277
	1718	0.632	0.645		1718	0.6745	1.275
	1719	0.6325	0.6455		1719	0.675	1.2745
	1720	0.6325	0.6465		1720	0.6745	1.2735
	1721	0.632	0.646		1721	0.674	1.2725
	1722	0.6335	0.646		1722	0.674	1.2715
	1723	0.633	0.6465		1723	0.6745	1.271
	1724	0.632	0.647		1724	0.675	1.2695
	1725	0.6325	0.6475		1725	0.6745	1.269
	1726	0.6335	0.647		1726	0.674	1.2675
	1727	0.6325	0.6485		1727	0.675	1.267
	1728	0.6335	0.649		1728	0.675	1.266
	1729	0.6335	0.6485		1729	0.675	1.265
	1730	0.633	0.6495		1730	0.6745	1.264
	1731	0.634	0.6485		1731	0.675	1.2635
	1732	0.634	0.65		1732	0.6745	1.2625
	1733	0.634	0.65		1733	0.675	1.2615
	1734	0.6345	0.6505		1734	0.675	1.2605
	1735	0.635	0.651		1735	0.674	1.2595
	1736	0.634	0.6515		1736	0.675	1.259
	1737	0.6355	0.651		1737	0.6745	1.258
	1738	0.6345	0.6515		1738	0.675	1.2575
	1739	0.6355	0.652		1739	0.675	1.256
	1740	0.6355	0.652		1740	0.6745	1.256
	1741	0.636	0.653		1741	0.675	1.255
	1742	0.6355	0.653		1742	0.6755	1.254
	1743	0.6365	0.6535		1743	0.675	1.2535
	1744	0.6365	0.6535		1744	0.6755	1.253
	1745	0.6365	0.6535		1745	0.6755	1.252
	1746	0.637	0.655		1746	0.6755	1.2515
	1747	0.6375	0.6545		1747	0.6755	1.25
	1748	0.637	0.655		1748	0.676	1.2505
	1749	0.6375	0.6555		1749	0.6755	1.2495
	1750	0.637	0.6555		1750	0.676	1.249
	1751	0.637	0.6565		1751	0.676	1.248
	1752	0.608	0.635		1752	0.6765	1.2045
	1753	0.571	0.607		1753	0.6195	1.0785
	1754	0.549	0.587		1754	0.576	0.979
	1755	0.5325	0.574		1755	0.5545	0.9045
	1756	0.5235	0.563		1756	0.541	0.8475
	1757	0.5155	0.556		1757	0.53	0.8025
	1758	0.51	0.55		1758	0.5235	0.7665
	1759	0.5055	0.544		1759	0.5175	0.7375
	1760	0.5015	0.54		1760	0.514	0.7125
	1761	0.4988	0.536		1761	0.51	0.691
	1762	0.4965	0.5325		1762	0.5065	0.6735
	1763	0.49475	0.53		1763	0.504	0.6575
	1764	0.4925	0.5275		1764	0.501	0.643
	1765	0.49195	0.525		1765	0.4994	0.6315
	1766	0.49095	0.523		1766	0.4973	0.6205
	1767	0.48985	0.521		1767	0.4956	0.6105
	1768	0.4895	0.5195		1768	0.49325	0.602
	1769	0.4888	0.518		1769	0.49185	0.594
	1770	0.4892	0.517		1770	0.4903	0.5865
	1771	0.48805	0.515		1771	0.48895	0.5805
	1772	0.48765	0.514		1772	0.4878	0.5735
	1773	0.48795	0.513		1773	0.48675	0.568
	1774	0.4872	0.5125		1774	0.4861	0.5635
	1775	0.48745	0.5115		1775	0.48455	0.559
	1776	0.48715	0.51		1776	0.48395	0.554
	1777	0.4875	0.51		1777	0.4831	0.5505
	1778	0.48705	0.5085		1778	0.4824	0.5465
	1779	0.4863	0.508		1779	0.4822	0.543
	1780	0.48715	0.507		1780	0.4796	0.5405
	1781	0.48655	0.5065		1781	0.4809	0.537
	1782	0.4869	0.506		1782	0.48005	0.534
	1783	0.4851	0.5045		1783	0.4792	0.531
	1784	0.4864	0.5045		1784	0.4785	0.529
	1785	0.48565	0.5045		1785	0.47835	0.527
	1786	0.48575	0.5035		1786	0.47735	0.5245
	1787	0.48485	0.503		1787	0.4772	0.5215
	1788	0.4842	0.5025		1788	0.47725	0.5205
	1789	0.48495	0.502		1789	0.4764	0.518
	1790	0.48375	0.5015		1790	0.4758	0.5165
	1791	0.4845	0.501		1791	0.4746	0.515
	1792	0.48365	0.501		1792	0.47485	0.513
	1793	0.4845	0.5005		1793	0.4743	0.5115
	1794	0.48365	0.4992		1794	0.47505	0.51
	1795	0.4819	0.49905		1795	0.4734	0.5085
	1796	0.48275	0.4981		1796	0.47335	0.5075
	1797	0.481	0.4985		1797	0.47285	0.5065
	1798	0.48135	0.49805		1798	0.4727	0.505
	1799	0.4801	0.49755		1799	0.47175	0.5045
	1800	0.47945	0.49745		1800	0.4716	0.5025
	1801	0.4804	0.4968		1801	0.47175	0.502
	1802	0.4798	0.4969		1802	0.47065	0.5005
	1803	0.4781	0.49645		1803	0.47095	0.49995
	1804	0.4782	0.49615		1804	0.4705	0.49905
	1805	0.47775	0.4963		1805	0.47005	0.49785
	1806	0.4775	0.49535		1806	0.47015	0.4973
	1807	0.47755	0.49555		1807	0.4691	0.496
	1808	0.47675	0.49535		1808	0.46975	0.49595
	1809	0.47635	0.4944		1809	0.4687	0.4946
	1810	0.4757	0.49425		1810	0.4686	0.49375
	1811	0.4757	0.4944		1811	0.4682	0.49345
	1812	0.4747	0.4931		1812	0.46815	0.4925
	1813	0.4748	0.4931		1813	0.46745	0.49205
	1814	0.4738	0.4933		1814	0.46775	0.4916
	1815	0.47315	0.4925		1815	0.4668	0.49055
	1816	0.47385	0.4927		1816	0.4671	0.49015
	1817	0.47175	0.49295		1817	0.4659	0.4898
	1818	0.47285	0.492		1818	0.46635	0.48965
	1819	0.47125	0.49165		1819	0.46535	0.4889
	1820	0.47165	0.49105		1820	0.4654	0.4878
	1821	0.4704	0.49155		1821	0.46405	0.4877
	1822	0.4702	0.49135		1822	0.46485	0.48715
	1823	0.46975	0.4918		1823	0.46495	0.48645
	1824	0.46975	0.4912		1824	0.4641	0.4859
	1825	0.4693	0.4909		1825	0.46375	0.48535
	1826	0.46905	0.48995		1826	0.46405	0.4848
	1827	0.4685	0.49045		1827	0.4635	0.48385
	1828	0.46745	0.49005		1828	0.46275	0.48375
	1829	0.4683	0.48965		1829	0.4624	0.4836
	1830	0.4675	0.4903		1830	0.4623	0.48315
	1831	0.4669	0.4899		1831	0.46155	0.4828
	1832	0.46655	0.4892		1832	0.46175	0.4827
	1833	0.46585	0.48855		1833	0.46165	0.48185
	1834	0.46595	0.489		1834	0.46095	0.48105
	1835	0.46605	0.48895		1835	0.46085	0.48085
	1836	0.46485	0.48975		1836	0.46045	0.48115
	1837	0.46505	0.489		1837	0.46005	0.4803
	1838	0.4642	0.4881		1838	0.4603	0.47955
	1839	0.4638	0.4885		1839	0.45975	0.4796
	1840	0.46375	0.48855		1840	0.45875	0.4787
	1841	0.46395	0.48805		1841	0.4589	0.4789
	1842	0.46295	0.48765		1842	0.45795	0.47835
	1843	0.46355	0.48745		1843	0.45865	0.4779
	1844	0.4629	0.48695		1844	0.4578	0.47735
	1845	0.4623	0.4878		1845	0.45725	0.47705
	1846	0.462	0.488		1846	0.4567	0.47615
	1847	0.46155	0.48815		1847	0.4571	0.47625
	1848	0.4615	0.48765		1848	0.4568	0.4762
	1849	0.4604	0.4872		1849	0.45695	0.47575
	1850	0.46135	0.487		1850	0.4566	0.47555
	1851	0.4618	0.48745		1851	0.4556	0.4753
	1852	0.543	0.5405		1852	0.47115	0.573
	1853	0.5645	0.566		1853	0.5415	0.6735
	1854	0.58	0.583		1854	0.5655	0.765
	1855	0.595	0.5955		1855	0.585	0.8495
	1856	0.6085	0.6055		1856	0.601	0.924
	1857	0.62	0.6125		1857	0.6165	0.988
	1858	0.628	0.618		1858	0.628	1.0425
	1859	0.635	0.623		1859	0.638	1.0885
	1860	0.639	0.625		1860	0.647	1.126
	1861	0.642	0.627		1861	0.652	1.1575
	1862	0.6435	0.629		1862	0.6575	1.183
	1863	0.646	0.63		1863	0.6615	1.2045
	1864	0.646	0.631		1864	0.665	1.2225
	1865	0.6465	0.6315		1865	0.6665	1.237
	1866	0.6465	0.632		1866	0.6695	1.2495
	1867	0.6465	0.633		1867	0.6705	1.2595
	1868	0.646	0.6335		1868	0.6725	1.2685
	1869	0.646	0.634		1869	0.673	1.2755
	1870	0.644	0.634		1870	0.675	1.281
	1871	0.6435	0.634		1871	0.6755	1.2855
	1872	0.6425	0.6345		1872	0.676	1.2895
	1873	0.643	0.635		1873	0.677	1.293
	1874	0.6415	0.6345		1874	0.6775	1.296
	1875	0.641	0.6345		1875	0.678	1.2975
	1876	0.638	0.6355		1876	0.678	1.299
	1877	0.64	0.6355		1877	0.6785	1.3
	1878	0.638	0.635		1878	0.679	1.3015
	1879	0.639	0.6355		1879	0.6795	1.302
	1880	0.6375	0.6355		1880	0.6795	1.3025
	1881	0.637	0.6365		1881	0.6795	1.3025
	1882	0.637	0.6365		1882	0.6795	1.302
	1883	0.635	0.6365		1883	0.679	1.302
	1884	0.635	0.6365		1884	0.68	1.302
	1885	0.6345	0.637		1885	0.6795	1.301
	1886	0.636	0.6365		1886	0.68	1.3
	1887	0.6345	0.6375		1887	0.68	1.3005
	1888	0.6335	0.6375		1888	0.6795	1.299
	1889	0.633	0.638		1889	0.6795	1.2985
	1890	0.633	0.638		1890	0.68	1.2975
	1891	0.6315	0.6385		1891	0.6795	1.297
	1892	0.632	0.639		1892	0.679	1.2955
	1893	0.6325	0.6395		1893	0.6795	1.295
	1894	0.6315	0.639		1894	0.679	1.294
	1895	0.632	0.639		1895	0.679	1.293
	1896	0.6315	0.6395		1896	0.679	1.2915
	1897	0.6305	0.6395		1897	0.679	1.2905
	1898	0.631	0.64		1898	0.678	1.2895
	1899	0.6305	0.6405		1899	0.679	1.288
	1900	0.63	0.641		1900	0.6785	1.287
	1901	0.6305	0.641		1901	0.678	1.286
	1902	0.6305	0.642		1902	0.6785	1.2855
	1903	0.63	0.6415		1903	0.6785	1.284
	1904	0.6305	0.642		1904	0.679	1.283
	1905	0.6295	0.642		1905	0.678	1.282
	1906	0.6295	0.642		1906	0.6785	1.281
	1907	0.629	0.643		1907	0.678	1.2795
	1908	0.6305	0.643		1908	0.6785	1.2785
	1909	0.6295	0.6435		1909	0.6785	1.277
	1910	0.6295	0.6435		1910	0.678	1.2765
	1911	0.6305	0.644		1911	0.678	1.276
	1912	0.6285	0.644		1912	0.6785	1.2745
	1913	0.6295	0.644		1913	0.678	1.273
	1914	0.6295	0.6455		1914	0.678	1.2725
	1915	0.6295	0.645		1915	0.677	1.271
	1916	0.63	0.645		1916	0.677	1.27
	1917	0.6295	0.6455		1917	0.6775	1.2695
	1918	0.63	0.647		1918	0.6775	1.268
	1919	0.631	0.6465		1919	0.6775	1.2675
	1920	0.63	0.647		1920	0.678	1.2665
	1921	0.6305	0.6475		1921	0.678	1.265
	1922	0.6305	0.648		1922	0.677	1.2645
	1923	0.6305	0.648		1923	0.6775	1.2635
	1924	0.631	0.648		1924	0.677	1.2625
	1925	0.631	0.649		1925	0.6775	1.262
	1926	0.6315	0.6495		1926	0.6775	1.2605
	1927	0.6325	0.649		1927	0.678	1.2595
	1928	0.6315	0.649		1928	0.678	1.2585
	1929	0.6315	0.6495		1929	0.6775	1.2575
	1930	0.6325	0.65		1930	0.678	1.257
	1931	0.6325	0.6505		1931	0.678	1.2565
	1932	0.633	0.6505		1932	0.6775	1.2555
	1933	0.632	0.651		1933	0.678	1.2545
	1934	0.6335	0.6505		1934	0.678	1.254
	1935	0.633	0.6515		1935	0.6775	1.253
	1936	0.6325	0.6525		1936	0.678	1.252
	1937	0.6335	0.6515		1937	0.678	1.2515
	1938	0.6335	0.6525		1938	0.6775	1.251
	1939	0.634	0.6535		1939	0.678	1.2495
	1940	0.633	0.6535		1940	0.678	1.249
	1941	0.634	0.6535		1941	0.678	1.2485
	1942	0.6335	0.6535		1942	0.6785	1.2475
	1943	0.6345	0.655		1943	0.6785	1.2475
	1944	0.6345	0.655		1944	0.6785	1.2465
	1945	0.6345	0.6545		1945	0.679	1.246
	1946	0.6345	0.6555		1946	0.679	1.2455
	1947	0.6345	0.6555		1947	0.6785	1.245
	1948	0.6345	0.6565		1948	0.6795	1.2445
	1949	0.636	0.656		1949	0.679	1.244
	1950	0.6345	0.6565		1950	0.6795	1.243
	1951	0.636	0.657		1951	0.68	1.243
	1952	0.606	0.6355		1952	0.679	1.2
	1953	0.5685	0.6075		1953	0.622	1.074
	1954	0.5465	0.5895		1954	0.579	0.974
	1955	0.531	0.576		1955	0.556	0.8995
	1956	0.521	0.566		1956	0.541	0.8435
	1957	0.514	0.558		1957	0.531	0.799
	1958	0.508	0.5525		1958	0.5235	0.764
	1959	0.5035	0.547		1959	0.518	0.734
	1960	0.5005	0.5425		1960	0.513	0.71
	1961	0.49685	0.539		1961	0.5095	0.689
	1962	0.4959	0.535		1962	0.5055	0.6715
	1963	0.49325	0.5325		1963	0.503	0.656
	1964	0.4922	0.53		1964	0.5	0.642
	1965	0.491	0.5275		1965	0.49805	0.63
	1966	0.4893	0.5255		1966	0.4962	0.6195
	1967	0.48795	0.5235		1967	0.49415	0.6095
	1968	0.487	0.522		1968	0.4925	0.601
	1969	0.48625	0.5205		1969	0.4897	0.593
	1970	0.48645	0.52		1970	0.4902	0.5855
	1971	0.4868	0.5175		1971	0.4883	0.5795
	1972	0.485	0.516		1972	0.4867	0.574
	1973	0.4855	0.5155		1973	0.48535	0.5685
	1974	0.485	0.5145		1974	0.48475	0.564
	1975	0.4854	0.5135		1975	0.486	0.5585
	1976	0.4842	0.5125		1976	0.4823	0.555
	1977	0.485	0.5115		1977	0.4831	0.552
	1978	0.48435	0.511		1978	0.48095	0.5495
	1979	0.48475	0.51		1979	0.48215	0.5465
	1980	0.484	0.5095		1980	0.48175	0.5435
	1981	0.4835	0.5095		1981	0.4807	0.5415
	1982	0.48445	0.5085		1982	0.48115	0.5385
	1983	0.48375	0.5075		1983	0.4794	0.5365
	1984	0.48325	0.507		1984	0.4786	0.534
	1985	0.48365	0.5055		1985	0.4796	0.5325
	1986	0.48275	0.5055		1986	0.4782	0.5285
	1987	0.4835	0.505		1987	0.4779	0.5275
	1988	0.4833	0.5045		1988	0.47735	0.526
	1989	0.48195	0.504		1989	0.47705	0.524
	1990	0.4812	0.5035		1990	0.4763	0.5225
	1991	0.48195	0.504		1991	0.4762	0.521
	1992	0.48145	0.503		1992	0.47535	0.5195
	1993	0.48105	0.5025		1993	0.47535	0.5185
	1994	0.48055	0.5015		1994	0.47485	0.5165
	1995	0.47965	0.502		1995	0.4747	0.515
	1996	0.4801	0.5015		1996	0.4745	0.514
	1997	0.47975	0.501		1997	0.47355	0.513
[truncated: 2,135 more rows]
[truncated: 11 more columns]

[truncated: 41 more sheets: Fig. 5c， d, Fig. 6b, Fig. 6c， d, Fig. 7a, Fig. 7b, Fig. 7c, Fig. 7d, Fig. 7e, Fig. 7f, Supplementary Fig. 1, Supplementary Fig. 2a, Supplementary Fig. 2b, Supplementary Fig. 3, Supplementary Fig. 4, Supplementary Fig. 5, Supplementary Fig. 7, Supplementary Fig. 8, Supplementary Fig. 9, Supplementary Fig. 10, Supplementary Fig. 11 …]
